# Supplementary material for: Bretschneider solution-induced alterations in the urine metabolome in cardiac surgery patients
Source: Sci Rep. 2018 Dec 11;8:17774. doi: 10.1038/s41598-018-35631-w (PMC6290005; doi:10.1038/s41598-018-35631-w)
Supplement: Supplementary file 2 — Supplementary Dataset 2 [file 41598_2018_35631_MOESM2_ESM.xlsx]

## Sheet: 223 putative metabolites
Supplementary Dataset 2. Putative identification of differential expressed 223 compounds between HTK and Non-HTK urine samples. 1280 peak pairs with fold change more than five fold (Log2 ratio beyond ± 2.32) and p-value <0.01 between two groups and 287 peak pairs only observed in one group. Total 1567 peak pairs were searched against MycompoundID database according to m/z. Mass Error (ppm) was th…
No.	HMDB ID	Common Name	Formula	Theoretical mass (Da)	Observed mass (Da)	Mass Error (ppm)	X	R.T. (sec)	mz_light	mz_heavy	Log2 ratio of HTK/Pooled	Log2 ratio of Non-HTK/Pooled	Fold change HTK/Non-HTK	p-value	Significantly altered metabolic pathways involveed
1	HMDB00001	1-Methylhistidine	C7H11N3O2	169.085	169.087	9.85352	7618	1022.62	318.602	320.609	-2.39474	0.363061	-2.7578	1.24021e-12	Histidine metabolism
	HMDB00479	3-Methylhistidine	C7H11N3O2	169.085		9.85352
2	HMDB00012	Deoxyuridine	C9H12N2O5	228.075	228.075	2.16595	10959	1232.52	462.133	464.141	-3.84152	-0.431901	-3.40962	1.97676e-19	Pyrimidine metabolism
	HMDB03747	Resveratrol	C14H12O3	228.079		-15.4686
3	HMDB00014	Deoxycytidine	C9H13N3O4	227.091	227.09	-1.36421	4901	777.749	461.149	463.155	-0.533705	-4.81112	4.27742	1.17403e-18	Pyrimidine metabolism
4	HMDB00052	Argininosuccinic acid	C10H18N4O6	290.123	290.112	-38.0009	4145	720.792	524.17	526.179	-0.0748068	-2.90425	2.82944	5.95936e-13	Alanine/Arginine metabolism
	HMDB12267	N-Succinyl-L,L-2,6-diaminopimelate	C11H18N2O7	290.111		0.718689
5	HMDB00058	Cyclic AMP	C10H12N5O6P	329.053	329.042	-32.6357	17265	1740.89	398.579	400.586	0.30933	-3.92975	4.23908	9.17269e-23	Purine metabolism
	HMDB11616	Adenosine 2',3'-cyclic phosphate	C10H12N5O6P	329.053		-32.6357
6	HMDB00071	Deoxyinosine	C10H12N4O4	252.086	252.09	16.6425	12968	1389.72	719.199	723.212	-3.31223	-0.501526	-2.81071	1.93981e-14	Purine metabolism
7	HMDB00079	Dihydrothymine	C5H8N2O2	128.059	128.06	10.4428	10190	1185.17	595.169	599.179	-0.974217	-4.56277	3.58855	4.52717e-13	Pyrimidine metabolism
8	HMDB00082	Cytidine triphosphate (CTP)	C9H16N3O14P3	482.985	482.978	-13.8037	4965	782.207	717.036	719.04	-1.05686	-3.89895	2.84209	2.04679e-15	Pyrimidine metabolism
9	HMDB00095	Cytidine monophosphate (CMP)	C9H14N3O8P	323.052	323.058	18.5629	4171	722.81	557.116	559.123	2.21093	-3.78306	5.994	1.40981e-35	Pyrimidine metabolism
	HMDB11692	Cytidine 2'-phosphate	C9H14N3O8P	323.052		18.5629
10	HMDB00099	L-Cystathionine	C7H14N2O4S	222.067	222.058	-41.0928	11089	1239	689.168	693.181	-1.66828	-4.0144	2.34612	7.00399e-09	Nitrogen metabolism
	HMDB00455	Allocystathionine	C7H14N2O4S	222.067		-41.0928
11	HMDB00112	Gamma-Aminobutyric acid	C4H9NO2	103.063	103.065	20.7373	18119	1808.07	570.175	574.188	1.94507	-2.43986	4.38493	1.35187e-23	Alanine/Arginine metabolism
	HMDB00452	L-Alpha-aminobutyric acid	C4H9NO2	103.063		20.7373
	HMDB00650	D-Alpha-aminobutyric acid	C4H9NO2	103.063		20.7373
	HMDB01906	2-Aminoisobutyric acid	C4H9NO2	103.063		20.7373
	HMDB02166	(S)-b-aminoisobutyric acid	C4H9NO2	103.063		20.7373
	HMDB02299	(R)-b-aminoisobutyric acid	C4H9NO2	103.063		20.7373
	HMDB03911	3-Aminoisobutanoic acid	C4H9NO2	103.063		20.7373
12	HMDB00118	Homovanillic acid	C9H10O4	182.058	182.063	29.6523	14806	1520.29	649.173	653.184	-2.46642	-0.131223	-2.3352	1.46238e-12	Tyrosine metabolism
	HMDB00333	Isohomovanillic acid	C9H10O4	182.058		29.6523
	HMDB00755	Hydroxyphenyllactic acid	C9H10O4	182.058		29.6523
	HMDB02643	3-(3-hydroxyphenyl)-3-hydroxypropanoic acid	C9H10O4	182.058		29.6523
13	HMDB00133	Guanosine	C10H13N5O5	283.092	283.085	-24.9657	13523	1430.2	517.143	519.15	-3.50827	0.417408	-3.92568	1.93601e-25	Purine metabolism
	HMDB03333	8-Hydroxy-deoxyguanosine	C10H13N5O5	283.092		-24.9657
14	HMDB00148	L-Glutamic acid	C5H9NO4	147.053	147.053	-2.66979	1856	508.18	381.111	383.118	-1.41003	-3.85319	2.44316	4.82053e-11	Histidine/Nitrogen/Alanine metabolism
	HMDB03339	D-Glutamic acid	C5H9NO4	147.053		-2.66979
	HMDB02931	N-Acetylserine	C5H9NO4	147.053		-2.66979
	HMDB03011	O-Acetylserine	C5H9NO4	147.053		-2.66979
	HMDB02393	N-Methyl-D-aspartic acid	C5H9NO4	147.053		-2.66979
	HMDB06556	L-4-Hydroxyglutamate semialdehyde	C5H9NO4	147.053		-2.66979
15	HMDB00149	Ethanolamine	C2H7NO	61.0528	61.0529	1.53146	16654	1678	528.162	532.175	2.98924	-0.773066	3.76231	1.24214e-33
16	HMDB00152	Gentisic acid	C7H6O4	154.027	154.034	47.6596	4003	708.412	388.092	390.099	-4.07395	-6.98976	2.91581	5.07349e-12	Tyrosine metabolism
	HMDB00397	2-Pyrocatechuic acid	C7H6O4	154.027		47.6596
	HMDB01856	Protocatechuic acid	C7H6O4	154.027		47.6596
17	HMDB00157	Hypoxanthine	C5H4N4O	136.039	136.039	1.20186	15114	1542.33	603.148	607.162	-4.16461	-0.644582	-3.52002	2.12492e-20	Purine metabolism
18	HMDB00175	Inosinic acid (IMP)	C10H13N4O8P	348.047	348.04	-20.1399	13109	1400.32	408.078	410.086	0.492616	-3.84435	4.33697	1.65658e-12	Purine metabolism
19	HMDB00177	L-Histidine	C6H9N3O2	155.069	155.072	-4.42771	6271	890.803	622.181	626.195	1.2039	-3.90358	5.10748	3.10957e-37	Histidine/Nitrogen metabolism
20	HMDB00181	L-Dopa	C9H11NO4	197.069	197.071	9.19975	9735	1161.16	431.129	433.138	1.09559	-1.79283	2.88842	8.26646e-11	Tyrosine metabolism
	HMDB00609	DL-Dopa	C9H11NO4	197.069		9.19975
21	HMDB00192	L-Cystine	C6H12N2O4S2	240.024	240.016	-34.5386	16530	1667.16	707.125	711.137	-0.786576	-4.33115	3.54457	1.13272e-23
22	HMDB00195	Inosine	C10H12N4O5	268.081	268.086	18.2777	10686	1215.28	502.144	504.15	-3.51858	-0.828251	-2.69033	3.6945e-11	Purine metabolism
	HMDB00481	Allopurinol riboside	C10H12N4O5	268.081		18.2777
	HMDB03040	Arabinosylhypoxanthine	C10H12N4O5	268.081		18.2777
	HMDB05808	Formononetin	C16H12O4	268.074		45.1759
	HMDB02034	Homolanthionine	C8H16N2O6S	268.073		47.6005
23	HMDB00262	Thymine	C5H6N2O2	126.043	126.044	5.50286	15624	1583.9	593.153	597.167	-1.43221	-4.85955	3.42734	8.79075e-25	Pyrimidine metabolism
	HMDB02024	Imidazoleacetic acid	C5H6N2O2	126.043		5.50286
24	HMDB00273	Thymidine	C10H14N2O5	242.09	242.091	3.23102	2422	563.435	476.149	478.156	-2.55139	-0.0990455	-2.45234	6.8222e-20	Pyrimidine metabolism
25	HMDB00289	Uric acid	C5H4N4O3	168.028	168.028	-4.79088	13094	1399.41	635.137	639.151	-2.37648	1.13885	-3.51533	6.85561e-27	Purine metabolism
26	HMDB00291	Vanillylmandelic acid	C9H10O5	198.053	198.057	20.0549	2595	579.734	432.115	434.122	-0.167646	-2.7493	2.58166	3.88284e-13	Tyrosine metabolism
	HMDB02085	Syringic acid	C9H10O5	198.053		20.0549
	HMDB03503	3-(3,4-Dihydroxyphenyl)lactic acid	C9H10O5	198.053		20.0549
27	HMDB00292	Xanthine	C5H4N4O2	152.033	152.033	-4.56875	14615	1507.96	386.091	388.098	-4.47822	-1.9875	-2.49072	1.47283e-07	Purine metabolism
	HMDB00786	Oxypurinol	C5H4N4O2	152.033		-4.56875
	HMDB01182	6,8-Dihydroxypurine	C5H4N4O2	152.033		-4.56875
28	HMDB00296	Uridine	C9H12N2O6	244.07	244.071	7.60105	5618	837.309	711.181	715.194	-2.6423	-0.250073	-2.39223	3.88535e-13	Pyrimidine metabolism
	HMDB00767	Pseudouridine	C9H12N2O6	244.07		7.60105
29	HMDB00300	Uracil	C4H4N2O2	112.027	112.028	8.07743	6335	897.855	346.087	348.093	-0.0140165	-3.10413	3.09012	7.22577e-11	Pyrimidine metabolism
30	HMDB00301	Urocanic acid	C6H6N2O2	138.043	138.042	-5.86705	7798	1033.56	372.1	374.107	-2.92509	-7.75551	4.83042	1.62506e-13	Histidine metabolism
	HMDB02730	Nicotinamide N-oxide	C6H6N2O2	138.043		-5.86705
31	HMDB00353	3b,15b,17a-Trihydroxy-pregnenone	C21H32O4	348.23	348.232	5.09603	10091	1181.4	582.29	584.297	-3.95228	-1.29258	-2.6597	5.75388e-14
32	HMDB00397	2-Pyrocatechuic acid	C7H6O4	154.027	154.034	47.548	7441	1001.74	388.092	390.099	-2.29	-3.49	1.19721	2.72e-07
	HMDB01856	Protocatechuic acid	C7H6O4	154.027		47.548
33	HMDB00423	3,4-Dihydroxyhydrocinnamic acid	C9H10O4	182.058	182.059	5.72342	13689	1439.47	325.088	327.094	-0.0463882	-3.88971	3.84332	1.51254e-16	Tyrosine metabolism
	HMDB00118	Homovanillic acid	C9H10O4	182.058		5.72342
	HMDB00333	Isohomovanillic acid	C9H10O4	182.058		5.72342
	HMDB00755	Hydroxyphenyllactic acid	C9H10O4	182.058		5.72342
	HMDB02643	3-(3-hydroxyphenyl)-3-hydroxypropanoic acid	C9H10O4	182.058		5.72342
	HMDB04061	3-Methoxy-4-hydroxyphenylglycolaldehyde	C9H10O4	182.058		5.72342
34	HMDB00469	5-Hydroxymethyluracil	C5H6N2O3	142.038	142.037	-4.17848	3775	691.389	376.096	378.103	0.708929	-2.97157	3.6805	1.08099e-26
35	HMDB00479	3-Methylhistidine	C7H11N3O2	169.085	169.085	-0.535825	8391	1073.55	636.194	640.208	-1.8987	0.575771	-2.47447	6.55994e-10
36	HMDB00481	Allopurinol riboside	C10H12N4O5	268.081	268.08	-2.63988	353	304.084	502.138	504.147	1.81813	-0.941367	2.7595	2.91267e-16
37	HMDB00497	5,6-Dihydrouridine	C9H14N2O6	246.085	246.085	-2.45363	3024	614.839	480.143	482.151	-2.66214	-0.277627	-2.38451	2.2868e-14
	HMDB11160	L-alpha-Aspartyl-L-hydroxyproline	C9H14N2O6	246.085		-2.45363
38	HMDB00528	4,5-Dihydroorotic acid	C5H6N2O4	158.033	158.032	-2.29447	3343	657.552	392.091	394.097	1.88433	-3.49631	5.38064	2.49137e-40	Pyrimidine metabolism
	HMDB03349	L-Dihydroorotic acid	C5H6N2O4	158.033		-2.29447
39	HMDB00544	5-Hydroxymethyl-4-methyluracil	C6H8N2O3	156.053	156.052	-8.59648	5057	788.775	390.11	392.117	-3.81223	-8.79018	4.97796	9.67694e-10
40	HMDB00580	Chondroitin sulfate	C13H21NO15S	463.063	463.04	-49.0974	1003	384.738	697.099	699.105	0.53279	-2.13251	2.6653	3.33665e-32
41	HMDB00585	Glucosylgalactosyl hydroxylysine	C18H34N2O13	486.206	486.207	2.58943	4804	772.189	477.162	479.168	-2.85333	-0.509084	-2.34425	6.9013e-14
42	HMDB00592	Glucosamine 6-sulfate	C6H13NO8S	259.036	259.037	4.83675	3163	630.285	726.147	730.159	1.48973	-1.5437	3.03343	5.06497e-30
	HMDB01481	N-Sulfo-D-glucosamine	C6H13NO8S	259.036		4.83675
	HMDB01109	Glucosamine-1P	C6H14NO8P	259.046		-31.8992
43	HMDB00630	Cytosine	C4H5N3O	111.043	111.044	3.13841	5881	858.958	345.102	347.109	0.588848	-2.81655	3.40539	6.09017e-28	Pyrimidine metabolism
44	HMDB00641	L-Glutamine	C5H10N2O3	146.069	146.072	17.2963	9574	1152.37	613.181	617.194	0.756639	-3.12272	3.87936	2.49703e-38	Pyrimidine/Purine/Nitrogen/Alanine/Arginine metabolism
	HMDB03423	D-Glutamine	C5H10N2O3	146.069		17.2963
	HMDB06899	Alanylglycine	C5H10N2O3	146.069		17.2963
45	HMDB00667	L-Thyronine	C15H15NO4	273.1	273.113	48.091	8874	1099.75	507.172	509.179	-0.93623	-3.52381	2.58758	1.84777e-10
46	HMDB00676	L-Homocystine	C8H16N2O4S2	268.055	268.063	30.7838	3019	614.613	502.122	504.131	-3.05664	-0.476734	-2.57991	1.20682e-13
	HMDB00575	DL-Homocystine	C8H16N2O4S2	268.055		30.7838
47	HMDB00684	L-Kynurenine	C10H12N2O3	208.085	208.094	45.3362	10881	1227.09	442.153	444.16	1.50397	-3.01573	4.5197	5.23037e-38
	HMDB12948	Formyl-5-hydroxykynurenamine	C10H12N2O3	208.085		45.3362
48	HMDB00734	Indoleacrylic acid	C11H9NO2	187.063	187.059	-23.7556	1917	513.721	421.117	423.124	0.532407	-2.86797	3.40037	4.2437e-19
49	HMDB00735	Hydroxyphenylacetylglycine	C10H11NO4	209.069	209.063	-29.1348	15220	1550.03	676.172	680.186	-0.109649	-3.34614	3.2365	7.60848e-11	Tyrosine metabolism
50	HMDB00767	Pseudouridine	C9H12N2O6	244.07	244.068	-6.34208	2604	580.241	478.126	480.133	-2.36357	0.0898725	-2.45344	1.44181e-25	Pyrimidine metabolism
	HMDB04215	3,3',4'5-Tetrahydroxystilbene	C14H12O4	244.074		-22.8211
51	HMDB00768	N-Acetyl-9-O-lactoylneuraminic acid	C14H23NO11	381.127	381.11	-43.7317	18105	1807	424.614	426.623	-4.10628	-1.39479	-2.71149	3.78623e-06
52	HMDB00788	Orotidine	C10H12N2O8	288.059	288.072	45.4608	18583	1835.77	522.131	524.137	-0.62	-1.63	1.00999	4.56e-08	Pyrimidine metabolism
53	HMDB00802	Pterin	C6H5N5O	163.049	163.048	-8.1338	1029	387.314	397.106	399.113	0.842347	-3.05729	3.89963	7.09908e-33
54	HMDB00854	Formiminoglutamic acid	C6H10N2O4	174.064	174.063	-8.77845	1593	440.956	408.121	410.127	-2.52244	-8.98991	6.46747	6.12631e-18	Histidine metabolism
	HMDB06028	N-Acetylasparagine	C6H10N2O4	174.064		-8.77845
55	HMDB00855	Nicotinamide riboside	C11H15N2O5	255.098	255.087	-42.9046	16820	1695.15	722.196	726.208	1.05	-1.58	2.62354	1.1e-18
56	HMDB00856	N-a-Acetylcitrulline	C8H15N3O4	217.106	217.114	33.8988	11706	1283.63	451.172	453.18	-2.21072	0.346684	-2.5574	7.20414e-14
57	HMDB00881	Xanthurenic acid	C10H7NO4	205.038	205.04	13.7456	2843	601.28	439.099	441.105	-4.39875	-0.0982718	-4.30048	3.3976e-19
58	HMDB00884	Ribothymidine	C10H14N2O6	258.085	258.085	-0.323537	12986	1391.88	725.194	729.209	-2.22054	0.410524	-2.63106	3.84101e-26
	HMDB04629	O-Desmethylangolensin	C15H14O4	258.089		-15.9075
59	HMDB00929	L-Tryptophan	C11H12N2O2	204.09	204.084	-30.145	979	381.952	438.142	440.149	-1.48641	-4.85442	3.36801	3.27689e-24	Nitrogen metabolism
	HMDB11162	L-beta-aspartyl-L-alanine	C7H12N2O5	204.075		44.6038
	HMDB11667	5-L-Glutamylglycine	C7H12N2O5	204.075		44.6038
60	HMDB00939	S-Adenosylhomocysteine	C14H20N6O5S	384.122	384.115	-16.2839	18098	1805.75	618.174	620.183	-0.290977	-3.67041	3.37943	1.55017e-17
61	HMDB00962	Lipoamide	C8H15NOS2	205.06	205.05	-47.1822	15955	1609.16	672.159	676.172	0.886999	-4.65324	5.54024	3.85483e-29
62	HMDB00978	4-(2-Aminophenyl)-2,4-dioxobutanoic acid	C10H9NO4	207.053	207.054	1.80774	15925	1607.91	674.163	678.171	0.89951	-1.66722	2.56673	7.74459e-19
63	HMDB00999	Phosphoribosylformylglycineamidine	C8H16N3O8P	313.068	313.08	41.4044	2940	607.873	547.139	549.145	0.473226	-1.94914	2.42236	5.94048e-14	Purine metabolism
	HMDB02305	5'-phosphoribosyl-a-N-formylglycineamidine	C8H16N3O8P	313.068		41.4044
64	HMDB01014	4-Imidazolone-5-propionic acid	C6H8N2O3	156.053	156.049	-29.6298	18507	1829.37	623.158	627.172	1.50416	-3.64272	5.14687	8.64938e-31	Histidine metabolism
65	HMDB01015	N-Formyl-L-methionine	C6H11NO3S	177.046	177.05	20.1864	946	377.263	411.108	413.116	0.65324	-2.99573	3.64897	3.48861e-19
66	HMDB01016	D-4'-Phosphopantothenate	C9H18NO8P	299.077	299.065	-40.8156	13779	1444.36	533.123	535.131	1.19815	-2.04542	3.24358	1.43143e-23
67	HMDB01056	Dihydrofolic acid	C19H21N7O6	443.155	443.153	-5.38866	10932	1230.61	677.211	679.222	-1.16	-1.99	0.834611	5.68e-09
68	HMDB00629	Chondroitin	C14H21NO11	379.111	379.109	-6.56144	7992	1048.49	846.218	850.232	-0.17512	-2.78485	2.60973	4.53049e-20
	HMDB01066	S-Lactoylglutathione	C13H21N3O8S	379.105		10.65
69	HMDB01123	2-Aminobenzoic acid	C7H7NO2	137.048	137.048	-0.415914	6733	930.922	371.106	373.113	-5.12799	-2.47395	-2.65404	6.6975e-07	Nitrogen metabolism
	HMDB01392	p-Aminobenzoic acid	C7H7NO2	137.048		-0.415914
	HMDB01891	m-Aminobenzoic acid	C7H7NO2	137.048		-0.415914
70	HMDB01128	5-Phosphoribosylamine	C5H12NO7P	229.035	229.046	45.8957	15257	1552.55	696.155	700.17	1.66726	-1.32833	2.99559	2.88165e-23	Purine/Alanine metabolism
71	HMDB01131	Iminoaspartic acid	C4H5NO4	131.022	131.022	1.42037	16442	1658.55	299.569	301.576	0.861802	-3.52138	4.38318	2.42861e-34
72	HMDB01138	N-Acetylglutamic acid	C7H11NO5	189.064	189.073	49.2984	8627	1085.48	656.182	660.196	-0.02	-1.29	1.26433	8.63e-08	Arginine metabolism
	HMDB00590	Glutarylglycine	C7H11NO5	189.064		49.2984
	HMDB02302	3-Indolepropionic acid	C11H11NO2	189.079		-31.3847
73	HMDB01169	4-Aminophenol	C6H7NO	109.053	109.053	2.69593	16350	1650.33	288.585	290.592	-2.55902	-5.61039	3.05137	1.19199e-06
74	HMDB01185	S-Adenosylmethionine	C15H23N6O5S	399.145	399.14	-11.7896	1079	391.378	633.199	635.205	-2.77327	-0.382914	-2.39035	4.69568e-14	Arginine metabolism
75	HMDB01199	N2-Succinyl-L-ornithine	C9H16N2O5	232.106	232.105	-3.20415	3846	695.681	466.163	468.172	-2.57816	0.0302759	-2.60843	8.09001e-21	Arginine metabolism
	HMDB12161	4-(Glutamylamino) butanoate	C9H16N2O5	232.106		-3.20415
76	HMDB01200	N'-Formylkynurenine	C11H12N2O4	236.08	236.075	-19.8644	11904	1296.08	703.184	707.197	0.58154	-3.9059	4.48744	8.97472e-19
77	HMDB01209	Allantoic acid	C4H8N4O4	176.055	176.059	22.6703	3303	653.476	410.117	412.124	-2.66199	0.00380783	-2.66579	3.08923e-08	Purine metabolism
78	HMDB01212	Hydantoin-5-propionic acid	C6H8N2O4	172.048	172.046	-16.0876	4027	711.79	406.104	408.11	-3.39389	-6.85984	3.46595	1.9111e-13	Histidine metabolism
79	HMDB01227	5-Thymidylic acid (dTMP)	C10H15N2O8P	322.057	322.058	2.88613	9270	1132.44	395.087	397.094	0.349565	-2.00539	2.35496	3.65914e-14	Pyrimidine metabolism
80	HMDB01228	L-Glutamic acid 5-phosphate	C5H10NO7P	227.019	227.03	44.4687	13357	1417.88	694.139	698.151	1.11333	-3.89693	5.01026	1.79398e-42	Arginine metabolism
81	HMDB01229	Dopaquinone	C9H9NO4	195.053	195.062	46.2365	6128	879.696	429.12	431.127	-3.10853	-6.42265	3.31412	2.36466e-07	Tyrosine metabolism
	HMDB00840	Salicyluric acid	C9H9NO4	195.053		46.2365
	HMDB02016	4-Carboxyphenylglycine	C9H9NO4	195.053		46.2365
82	HMDB01235	5-Aminoimidazole ribonucleotide	C8H14N3O7P	295.057	295.055	-5.28545	2396	562.125	529.114	531.121	0.112562	-3.40019	3.51276	1.41886e-23	Purine metabolism
83	HMDB01254	Glucosamine 6-phosphate	C6H14NO8P	259.046	259.036	-38.3746	1123	394.476	726.145	730.158	1.33762	-2.09522	3.43284	1.04473e-32	Alanine metabolism
	HMDB01109	Glucosamine-1P	C6H14NO8P	259.046		-38.3746
	HMDB00592	Glucosamine 6-sulfate	C6H13NO8S	259.036		-1.63838
	HMDB01481	N-Sulfo-D-glucosamine	C6H13NO8S	259.036		-1.63838
84	HMDB01319	Pyridoxine 5'-phosphate	C8H12NO6P	249.04	249.038	-7.57112	5716	844.697	483.097	485.103	1.31872	-6.48836	7.80707	1.7714e-51	Vitamin B6 metabolism
85	HMDB01325	N6,N6,N6-Trimethyl-L-lysine	C9H20N2O2	188.152	188.151	-7.44986	12215	1333.19	328.134	330.141	-2.6819	-0.196937	-2.48497	8.22002e-17
86	HMDB01354	5,10-Methenyltetrahydrofolic acid	C20H21N7O6	455.155	455.156	1.44126	3956	703.205	689.214	691.221	1.32894	-2.44967	3.77861	2.39198e-37
87	HMDB01392	p-Aminobenzoic acid	C7H7NO2	137.048	137.047	-6.64737	3741	689.228	371.105	373.112	-2.42729	0.066116	-2.4934	5.87159e-20
	HMDB01891	m-Aminobenzoic acid	C7H7NO2	137.048		-6.64737
88	HMDB01490	Vanylglycol	C9H12O4	184.074	184.067	-37.2365	13649	1436.25	651.176	655.195	1.23732	-2.54718	3.7845	5.54682e-30	Tyrosine metabolism
89	HMDB01491	Pyridoxal 5'-phosphate	C8H10NO6P	247.025	247.034	38.1425	6378	900.713	481.092	483.099	-0.799483	-3.64125	2.84177	2.27719e-15	Vitamin B6 metabolism
90	HMDB01514	Glucosamine	C6H13NO5	179.079	179.08	1.01854	361	305.564	413.138	415.145	-3.03854	-0.348233	-2.69031	2.79243e-18
	HMDB11690	7-Aminomethyl-7-carbaguanine	C7H9N5O	179.081		-6.44183
91	HMDB01517	AICAR	C9H15N4O8P	338.063	338.061	-4.12529	2402	562.51	572.12	574.126	-0.650358	-5.90499	5.25463	3.74582e-31	Purine/Histidine meabolism
92	HMDB01526	S-Acetyldihydrolipoamide	C10H19NO2S2	249.086	249.086	2.26347	3394	662.826	483.145	485.152	0.10304	-3.42015	3.52319	2.0918e-19
93	HMDB01536	Formamide	CH3NO	45.0215	45.0208	-14.215	3046	617.294	279.079	281.085	1.49243	-2.32515	3.81758	3.08234e-39	Nitrogen metabolism
94	HMDB01545	Pyridoxal	C8H9NO3	167.058	167.066	46.9174	15033	1534.31	317.591	319.599	0.672474	-1.71589	2.38836	7.74821e-08	Vitamin B6 metabolism
	HMDB04290	Isopyridoxal	C8H9NO3	167.058		46.9174
95	HMDB01555	Pyridoxamine 5'-phosphate	C8H13N2O5P	248.056	248.066	39.3133	6485	908.136	482.124	484.132	-2.05339	-5.12992	3.07653	1.69305e-13	Vitamin B6 metabolism
	HMDB11163	L-beta-aspartyl-L-aspartic acid	C8H12N2O7	248.064		6.0883
96	HMDB01563	1-Methylguanosine	C11H15N5O5	297.107	297.108	0.935015	4280	730.583	531.166	533.173	-2.54437	0.441493	-2.98587	3.70959e-25
	HMDB05862	2-Methylguanosine	C11H15N5O5	297.107		0.935015
	HMDB06038	3'-O-Methylguanosine	C11H15N5O5	297.107		0.935015
	HMDB10323	Phenethylamine glucuronide	C14H19NO6	297.121		-45.9133
97	HMDB01570	Thymidine 3',5'-cyclic monophosphate	C10H13N2O7P	304.046	304.051	17.7108	1470	428.835	538.11	540.118	-0.308069	-2.9944	2.68633	9.561e-15
98	HMDB01833	Aminopterin	C19H20N8O5	440.156	440.171	33.9973	11233	1246.15	674.229	676.236	-3.64926	-1.13737	-2.51189	9.82114e-13
99	HMDB01871	Epicatechin	C15H14O6	290.079	290.074	-17.5955	10345	1197.8	757.183	761.192	2.33626	-0.635062	2.97132	3.73768e-13
	HMDB02780	Catechin	C15H14O6	290.079		-17.5955
100	HMDB01886	3-Methylxanthine	C6H6N4O2	166.049	166.049	-0.914188	4925	778.341	400.107	402.114	-2.42768	-5.20552	2.77785	6.96567e-08
	HMDB01991	7-Methylxanthine	C6H6N4O2	166.049		-0.914188
	HMDB10738	1-Methylxanthine	C6H6N4O2	166.049		-0.914188
101	HMDB01904	3-Nitrotyrosine	C9H10N2O5	226.059	226.06	2.85987	5961	863.948	460.118	462.123	-2.34313	0.113015	-2.45615	3.28597e-15
	HMDB11105	5-Acetylamino-6-formylamino-3-methyluracil	C8H10N4O4	226.07		-46.8306
102	HMDB01913	Omeprazole	C17H19N3O3S	345.115	345.122	19.9379	7339	995.714	579.18	581.186	0.00463712	-2.64915	2.65378	7.99713e-12
103	HMDB01935	Warfarin	C19H16O4	308.105	308.094	-34.3736	13401	1421.23	542.153	544.161	0.788807	-3.96968	4.75849	2.34873e-27
	HMDB02114	Bisdemethoxycurcumin	C19H16O4	308.105		-34.3736
104	HMDB01961	1,7-Dimethylguanosine	C12H17N5O5	311.123	311.123	0.389235	13604	1434.55	545.181	547.188	-2.76098	-0.269099	-2.49188	1.09769e-15
	HMDB04824	N2,N2-Dimethylguanosine	C12H17N5O5	311.123		0.389235
105	HMDB02022	Glycineamideribotide	C7H15N2O8P	286.057	286.064	26.4056	17344	1747.9	520.122	522.13	-4.03	-5.19	1.15418	1.71e-07	Purine metabolism
106	HMDB02024	Imidazoleacetic acid	C5H6N2O2	126.043	126.043	0.574407	2509	572.392	360.101	362.108	0.0018629	-3.39978	3.40164	5.06396e-24	Histidine metabolism
107	HMDB02030	Fructosamine	C6H13NO5	179.079	179.071	-45.8438	15922	1607.29	646.181	650.194	-0.843914	-4.04498	3.20107	2.50441e-23
108	HMDB02031	Ureidoisobutyric acid	C5H10N2O3	146.069	146.07	2.88493	7751	1029.63	307.093	309.1	-1.45535	-4.90888	3.45353	2.82403e-10	Pyrimidine metabolism
	HMDB03423	D-Glutamine	C5H10N2O3	146.069		2.88493
	HMDB06899	Alanylglycine	C5H10N2O3	146.069		2.88493
109	HMDB02034	Homolanthionine	C8H16N2O6S	268.073	268.074	5.8051	13959	1458.46	735.184	739.202	-2.09338	-4.42826	2.33487	4.85534e-34
110	HMDB02038	N(6)-Methyllysine	C7H16N2O2	160.121	160.122	5.52703	11705	1283.61	314.119	316.126	-2.80579	-0.416862	-2.38892	1.35352e-15
111	HMDB02062	Norepinephrine sulfate	C8H11NO6S	249.031	249.038	28.9526	13582	1432.82	716.147	720.162	0.193185	-5.93785	6.13104	3.00018e-32
112	HMDB02089	N-Ribosylhistidine	C11H17N3O6	287.112	287.102	-32.997	10093	1181.59	521.161	523.169	1.2	-0.41	1.60817	4.2e-10
113	HMDB02104	Glutamate semialdehyde	C5H9NO3	131.058	131.053	-40.6599	16466	1660.66	299.585	301.592	-0.624507	-3.76463	3.14012	1.16528e-11	Arginine metabolism
	HMDB01149	5-Aminolevulinic acid	C5H9NO3	131.058		-40.6599
	HMDB06272	5-Amino-2-oxopentanoic acid	C5H9NO3	131.058		-40.6599
114	HMDB02135	S-(3-oxo-3-carboxy-n-propyl)cysteine	C7H11NO5S	221.036	221.045	39.806	3287	651.901	455.103	457.109	1.7597	-4.51431	6.27401	7.47808e-35
115	HMDB02169	S-(2-carboxypropyl)-Cysteamine	C6H13NO2S	163.067	163.067	3.84381	6457	907.603	397.126	399.132	-2.69999	-0.296183	-2.40381	3.66765e-09
116	HMDB02171	Glycylprolylhydroxyproline	C12H19N3O5	285.132	285.119	-48.6643	9275	1132.57	752.228	756.239	1.07738	-5.06383	6.14121	4.21772e-35
117	HMDB02209	Equol	C15H14O3	242.094	242.092	-10.9355	1177	401.291	476.15	478.155	-3.25387	-0.436994	-2.81687	1.31153e-15
	HMDB00273	Thymidine	C10H14N2O5	242.09		5.67802
118	HMDB02224	5-Methyldeoxycytidine	C10H15N3O4	241.106	241.11	17.2577	12732	1370	475.169	477.176	-2.32121	0.123817	-2.44502	2.03931e-13
	HMDB00027	Tetrahydrobiopterin	C9H15N5O3	241.117		-29.331
	HMDB00787	Sapropterin	C9H15N5O3	241.117		-29.331
119	HMDB02248	Gamma glutamyl ornithine	C10H19N3O5	261.132	261.136	12.7374	7679	1025.38	364.626	366.633	-3.57885	-0.484114	-3.09473	1.01934e-12
	HMDB04985	Aspartylysine	C10H19N3O5	261.132		12.7374
	HMDB04987	Alpha-Aspartyl-lysine	C10H19N3O5	261.132		12.7374
120	HMDB02275	7,8-Dihydroneopterin	C9H13N5O4	255.097	255.086	-43.0851	16240	1638.6	722.195	726.21	1.19619	-1.43758	2.63378	3.91689e-19
121	HMDB02285	2-Indolecarboxylic acid	C9H7NO2	161.048	161.047	-7.27367	15637	1584.72	395.105	397.111	-2.1945	0.676589	-2.87109	2.78383e-11
	HMDB03320	Indole-3-carboxylic acid	C9H7NO2	161.048		-7.27367
	HMDB04077	4,6-Dihydroxyquinoline	C9H7NO2	161.048		-7.27367
122	HMDB02287	Homocysteine thiolactone	C4H7NOS	117.025	117.02	-45.4198	11291	1249.02	584.129	588.137	-2.74	-5.04	2.30066	8.11e-19
123	HMDB02302	3-Indolepropionic acid	C11H11NO2	189.079	189.077	-7.8883	5850	856.228	656.187	660.2	1.26672	-3.62204	4.88876	1.40775e-38
124	HMDB02354	Hawkinsin	C11H17NO6S	291.078	291.079	4.282	16049	1619	525.137	527.145	-3.22233	0.229101	-3.45143	7.41719e-29
125	HMDB02375	Chicoric acid	C22H18O12	474.08	474.078	-3.39606	15893	1603.73	708.137	710.149	-1.05153	-3.72485	2.67332	5.40622e-23
126	HMDB02381	N-Acetylcystathionine	C9H16N2O5S	264.078	264.079	2.16754	2983	611.627	498.137	500.144	-2.49988	-0.0386851	-2.46119	2.32043e-16
127	HMDB02399	Cystathionine sulfoxide	C7H14N2O5S	238.062	238.069	28.8051	11899	1295.72	472.128	474.135	0.71	-0.42	1.13148	9.74e-10
128	HMDB02472	(3a,5b,7a,12a)-24-[(carboxymethyl)amino]-1,12-dihydroxy-24-oxocholan-3-yl-b-D-Glucopyranosiduronic acid	C32H51NO12	641.341	641.336	-7.55142	16490	1662.61	875.395	877.4	-1.74126	-5.46037	3.71911	2.33285e-23
129	HMDB02655	Isorhamnetin	C16H12O7	316.058	316.053	-18.2182	6376	900.39	550.111	552.118	0.02	-1.21	1.23415	3.04e-12
130	HMDB02755	Myricetin	C15H10O8	318.038	318.032	-16.7084	11327	1250.96	552.091	554.099	-0.157232	-2.84955	2.69232	1.15672e-13
131	HMDB02894	5-Methylcytosine	C5H7N3O	125.059	125.059	3.46635	12815	1378.06	592.169	596.182	0.495111	-3.08738	3.58249	1.45088e-19	Pyrimidine metabolism
	HMDB11601	3-Methylcytosine	C5H7N3O	125.059		3.46635
132	HMDB02927	Naringin	C27H32O14	580.179	580.167	-21.0236	16919	1703.76	814.225	816.239	0.00422766	-3.43301	3.43724	3.63522e-41
133	HMDB03074	Delphinidin	C15H11ClO7	338.019	338.027	23.7383	9164	1124.21	572.086	574.09	-2.91016	0.323291	-3.23345	6.79591e-10
134	HMDB03306	Phloretin	C15H14O5	274.084	274.08	-16.7692	1183	401.888	508.138	510.145	-2.23807	-4.89457	2.6565	2.78073e-15
135	HMDB03335	IDP	C10H14N4O11P2	428.013	428.004	-21.0767	13174	1404.08	662.063	664.068	2.00172	-0.89814	2.89986	6.28435e-25	Purine metabolism
136	HMDB03338	Hydroxylamine	H3NO	33.0215	33.0213	-4.61823	13681	1439.16	500.131	504.144	0.570864	-2.22282	2.79369	1.45105e-39	Nitrogen metabolism
137	HMDB03423	D-Glutamine	C5H10N2O3	146.069	146.072	18.8626	7746	1029.56	613.181	617.194	-1.22567	-4.7668	3.54113	1.14136e-11
	HMDB06899	Alanylglycine	C5H10N2O3	146.069		18.8626
138	HMDB03454	4-Pyridoxolactone	C8H7NO3	165.043	165.042	-6.36749	4368	740.8	399.1	401.107	-2.67142	0.109663	-2.78108	7.36013e-17	Vitamin B6 metabolism
	HMDB04291	5-Pyridoxolactone	C8H7NO3	165.043		-6.36749
	HMDB02005	Methionine sulfoxide	C5H11NO3S	165.046		-26.7987
139	HMDB03601	(S)-Reticuline	C19H23NO4	329.163	329.163	2.02848	4619	760.589	563.222	565.229	-3.47914	-0.286567	-3.19257	1.93729e-20
140	HMDB03747	Resveratrol	C14H12O3	228.079	228.071	-31.9238	2065	528.622	462.13	464.137	-2.89315	-6.00576	3.11261	1.31042e-15
141	HMDB03933	Pentosidine	C17H26N6O4	378.202	378.206	13.0207	8668	1087.91	612.265	614.271	-2.17376	0.215486	-2.38925	3.2167e-11
142	HMDB03966	Selenomethionine	C5H11NO2Se	196.995	197.001	25.9654	14921	1526	664.11	668.124	-2.74007	-0.358067	-2.382	4.8254e-16
143	HMDB04062	Gentisate aldehyde	C7H6O3	138.032	138.03	-14.1796	11280	1248.75	303.073	305.08	1.72191	-1.61695	3.33886	1.46355e-26	Tyrosine metabolism
	HMDB00500	4-Hydroxybenzoic acid	C7H6O3	138.032		-14.1796
	HMDB01895	Salicylic acid	C7H6O3	138.032		-14.1796
	HMDB02466	3-Hydroxybenzoic acid	C7H6O3	138.032		-14.1796
144	HMDB04119	Selenohomocysteine	C4H8NO2Se	181.972	181.969	-14.7767	17764	1778.35	649.079	653.092	-0.34418	-3.3951	3.05092	1.00318e-22
145	HMDB04148	Dopamine 4-sulfate	C8H11NO5S	233.036	233.036	1.44527	1872	508.861	467.094	469.101	-3.64411	-1.29248	-2.35163	6.96435e-07
146	HMDB04215	3,3',4'5-Tetrahydroxystilbene	C14H12O4	244.074	244.072	-6.4608	10746	1217.2	711.181	715.194	-3.34359	-0.99306	-2.35053	2.19539e-17
147	HMDB04363	Imidazolone	C3H4N2O	84.0324	84.0318	-7.05674	16177	1634.32	551.141	555.155	0.612809	-3.78334	4.39615	1.02171e-40	Purine metabolism
148	HMDB04400	5-Acetylamino-6-amino-3-methyluracil	C7H10N4O3	198.075	198.075	-1.77004	4121	718.952	432.133	434.14	-0.508541	-3.42483	2.91629	1.22187e-15
149	HMDB04662	S-(Hydroxymethyl)glutathione	C11H19N3O7S	337.094	337.086	-23.9399	9382	1140.93	571.145	573.152	-0.762082	-3.59854	2.83645	9.07004e-25
150	HMDB04816	FAPy-adenine	C5H7N5O	153.065	153.063	-13.0534	14416	1491.58	310.59	312.597	0.0706948	-4.06329	4.13399	1.31768e-23
151	HMDB04821	Bisnorbiotin	C8H12N2O3S	216.057	216.065	36.3798	16914	1703.46	450.123	452.13	1.76319	-1.51066	3.27385	4.03934e-15
152	HMDB05009	(S)-Esomeprazole	C17H19N3O3S	345.115	345.12	13.9607	9288	1133.59	406.618	408.624	-0.222483	-2.9212	2.69871	2.62999e-10
153	HMDB05026	Rabeprazole	C18H21N3O3S	359.13	359.131	0.982094	15804	1596.09	826.24	830.257	-2.42989	-5.4935	3.06361	1.64902e-18
154	HMDB05033	Valdecoxib	C16H14N2O3S	314.073	314.075	9.27198	5619	837.427	548.134	550.14	-3.84892	-7.20118	3.35226	2.15617e-07
155	HMDB05034	Topiramate	C12H21NO8S	339.099	339.102	8.60214	12563	1354.66	403.609	405.615	0.428974	-4.78762	5.2166	8.52186e-16
156	HMDB05175	Homovanillin	C9H10O3	166.063	166.06	-20.6829	11507	1273.16	400.118	402.124	-4.31914	0.20299	-4.52213	9.46256e-17	Tyrosine metabolism
	HMDB00375	3-(3-Hydroxyphenyl)propanoic acid	C9H10O3	166.063		-20.6829
	HMDB02199	Desaminotyrosine	C9H10O3	166.063		-20.6829
157	HMDB05765	Ophthalmic acid	C11H19N3O6	289.127	289.129	4.59	2202	542.285	523.187	525.193	-2.4257	-0.0118567	-2.41384	5.29648e-11
158	HMDB05770	Tuftsin	C21H40N8O6	500.307	500.282	-49.9798	15576	1580.32	484.199	486.205	0.460291	-2.23416	2.69445	3.08651e-09
	HMDB05776	Kentsin	C21H40N8O6	500.307		-49.9798
159	HMDB05784	Hydroxytyrosol	C8H10O3	154.063	154.062	-5.06938	9620	1155.7	311.089	313.095	0.141371	-3.77824	3.91961	2.83603e-15
160	HMDB05797	Peonidin	C16H13ClO6	336.04	336.037	-9.17459	12297	1337.57	803.146	807.164	1.27677	-2.1405	3.41727	8.162e-18
161	HMDB05799	Scolymoside	C27H30O14	578.164	578.165	2.18104	16999	1710.23	812.223	814.224	0.508745	-2.57852	3.08726	6.00697e-21
162	HMDB05802	Isoeugenol	C10H12O2	164.084	164.084	1.36028	13143	1402.14	398.142	400.148	-0.0351156	-2.393	2.35788	3.88618e-09
	HMDB05809	Eugenol	C10H12O2	164.084		1.36028
163	HMDB05807	Gallic acid	C7H6O5	170.022	170.023	6.04508	13141	1401.87	319.07	321.076	-2.76054	0.332522	-3.09306	6.50113e-17
164	HMDB05808	Formononetin	C16H12O4	268.074	268.069	-16.5368	16436	1657.97	502.127	504.134	-2.2673	0.125673	-2.39297	4.44467e-21
165	HMDB05862	2-Methylguanosine	C11H15N5O5	297.107	297.106	-2.87675	9529	1150.43	382.612	384.619	-2.33585	0.308084	-2.64394	7.14905e-23
	HMDB06038	3'-O-Methylguanosine	C11H15N5O5	297.107		-2.87675
	HMDB10323	Phenethylamine glucuronide	C14H19NO6	297.121		-49.7253
166	HMDB05923	N4-Acetylcytidine	C11H15N3O6	285.096	285.097	2.20662	3898	698.724	519.155	521.163	-4.02097	-1.08782	-2.93315	2.37511e-15
167	HMDB06005	N-(3-(1-Indol-3-yl)-1-oxo-2-propenyl)glycine	C13H12N2O3	244.085	244.085	-1.08323	16595	1673.39	478.143	480.149	-1.65802	-4.55714	2.89912	2.9551e-16
168	HMDB06009	Isoputreanine	C7H16N2O2	160.121	160.122	4.69642	11640	1280.77	394.18	396.186	-2.83369	-0.0119229	-2.82176	2.35037e-15
169	HMDB06029	N-Acetylglutamine	C7H12N2O4	188.08	188.071	-44.4991	8674	1088.22	655.181	659.195	-0.54429	-3.27989	2.7356	5.2537e-12
170	HMDB06037	8-Hydroxy-7-methylguanine	C6H7N5O2	181.06	181.06	-1.81432	3663	683.88	415.118	417.125	-2.85039	0.191841	-3.04223	2.72578e-20
171	HMDB06275	Dopamine 3-O-sulfate	C8H11NO5S	233.036	233.036	1.42038	2960	609.827	467.094	469.101	-2.98623	-0.101269	-2.88497	3.77255e-17
172	HMDB06408	4-Hydroxy tolbutamide	C12H18N2O4S	286.099	286.109	36.1988	9340	1137.34	377.113	379.118	0.149734	-4.5956	4.74533	1.02439e-18
173	HMDB06456	N-Acetyl-L-glutamyl 5-phosphate	C7H12NO8P	269.03	269.035	20.146	14829	1521.64	503.094	505.1	-0.0406344	-2.63489	2.59425	3.17595e-24	Arginine metabolism
174	HMDB06512	3-Mercaptolactate-cysteine disulfide	C6H11NO5S2	241.008	240.999	-37.8255	17672	1769.75	708.108	712.123	-1.38392	0.965164	-2.34909	1.10187e-07
175	HMDB06524	3-Indoleacetonitrile	C10H8N2	156.069	156.075	40.7214	11303	1250.06	623.184	627.198	1.09606	-4.26074	5.35679	1.6351e-25
176	HMDB06555	dIMP	C10H13N4O7P	332.052	332.05	-7.02003	10346	1197.82	799.159	803.177	2.35476	-2.08867	4.44343	2.39692e-26	Purine metabolism
177	HMDB06591	Lactosamine	C12H23NO10	341.132	341.124	-23.2323	8697	1090.21	575.183	577.19	-2.60732	0.0689889	-2.67631	1.90917e-21
	HMDB11668	6-(alpha-D-Glucosaminyl)-1D-myo-inositol	C12H23NO10	341.132		-23.2323
178	HMDB06695	Prolylhydroxyproline	C10H16N2O4	228.111	228.111	1.97973	8454	1076.5	462.17	464.177	-2.44957	0.309113	-2.75869	6.42274e-17
179	HMDB06806	Propinol adenylate	C13H18N5O8P	403.089	403.079	-25.33	17962	1795.53	435.598	437.608	-5.04041	-1.75011	-3.29029	1.15387e-19
180	HMDB06867	S-(3-Methylbutanoyl)-dihydrolipoamide-E	C13H25NO2S2	291.133	291.134	3.04431	8636	1085.68	525.192	527.199	0.146456	-2.44167	2.58813	5.99001e-14
181	HMDB06868	S-(2-Methylpropionyl)-dihydrolipoamide-E	C12H23NO2S2	277.117	277.108	-33.5119	5551	831.928	511.166	513.172	-3.73106	-6.60164	2.87057	1.48602e-10
	HMDB01495	Queuine	C12H15N5O3	277.117		-35.1971
182	HMDB06869	S-(2-Methylbutanoyl)-dihydrolipoamide	C13H25NO2S2	291.133	291.131	-4.97027	8628	1085.49	758.241	762.257	-0.11	-1.68	1.57	7.48e-09
183	HMDB06878	S-Acetyldihydrolipoamide-E	C10H19NO2S2	249.086	249.086	1.97883	13995	1462.59	716.196	720.211	-0.243886	-3.11952	2.87563	9.45059e-14
184	HMDB06899	Alanylglycine	C5H10N2O3	146.069	146.07	4.36024	9757	1162.74	307.093	309.1	0.5714	-3.95787	4.52927	5.25134e-33
	HMDB03423	D-Glutamine	C5H10N2O3	146.069		4.36024
185	HMDB06921	(S)-3-Hydroxy-N-methylcoclaurine	C18H21NO4	315.147	315.146	-4.67403	12500	1350.67	391.631	393.638	-4.00662	-1.10144	-2.90518	4.62753e-12
186	HMDB06941	L-2-Aminoadipate adenylate	C16H23N6O10P	490.121	490.136	30.7135	16834	1696.42	479.127	481.136	-1.14971	-3.86859	2.71887	1.22256e-20
187	HMDB06954	2-Methyl-3-hydroxy-5-formylpyridine-4-carboxylate	C8H7NO4	181.038	181.038	0.002209	4474	751.517	415.096	417.104	-3.72605	-0.937396	-2.78865	6.7106e-14	Vitamin B6 metabolism
188	HMDB10314	Beta-D-Glucopyranuronic acid	C13H14O9	314.064	314.075	35.8803	5387	817.632	548.133	550.14	-3.72216	-6.57842	2.85626	7.04733e-07
	HMDB05033	Valdecoxib	C16H14N2O3S	314.073		8.08437
189	HMDB10316	Acetaminophen glucuronide	C14H17NO8	327.095	327.104	25.7609	17692	1771.92	561.162	563.171	1.52	-0.35	1.87827	4.05e-16
190	HMDB10319	Inodxyl glucuronide	C14H15NO7	309.085	309.079	-19.7312	7120	975.829	543.137	545.146	0.131853	-2.23633	2.36818	2.2192e-11
191	HMDB10329	Dopamine glucuronide	C14H19NO8	329.111	329.109	-6.49025	17704	1772.25	796.218	800.233	-1.68661	-7.01676	5.33015	9.29024e-57
192	HMDB10336	Epinephrine glucuronide	C15H21NO9	359.122	359.125	8.57613	15695	1588.24	413.621	415.631	-3.01263	-5.74007	2.72743	1.76319e-21
193	HMDB11106	5-Amino-6-ribitylamino uracil	C9H16N4O6	276.107	276.095	-42.4908	3850	696.131	510.154	512.162	1.80215	-3.66275	5.4649	8.56064e-44
194	HMDB11118	Se-Adenosylselenomethionine	C15H23N6O5Se	447.09	447.084	-12.9349	14176	1477.3	457.6	459.608	-2.89525	-0.541138	-2.35411	5.44451e-09
195	HMDB11161	L-alpha-glutamyl-L-hydroxyproline	C10H16N2O6	260.101	260.101	-0.146097	1198	404.335	494.159	496.166	-3.12176	-0.31905	-2.80271	1.06901e-12	Arginine metabolism
196	HMDB11162	L-beta-aspartyl-L-alanine	C7H12N2O5	204.075	204.067	-38.0909	18381	1822.82	671.176	675.189	1.45632	-2.71556	4.17189	7.84088e-31
	HMDB11667	5-L-Glutamylglycine	C7H12N2O5	204.075		-38.0909
197	HMDB11164	L-beta-aspartyl-L-glutamic acid	C9H14N2O7	262.08	262.08	-1.50985	1157	399.176	496.138	498.145	-2.52469	-0.191651	-2.33304	2.93747e-16
198	HMDB11165	L-beta-aspartyl-L-glycine	C6H10N2O5	190.059	190.059	-1.47323	1813	503.924	424.117	426.124	-2.97937	-5.6839	2.70452	8.02618e-07
199	HMDB11166	L-beta-aspartyl-L-leucine	C10H18N2O5	246.122	246.122	0.240938	5403	819.586	480.18	482.187	-3.56477	-0.527503	-3.03727	1.77786e-15
	HMDB11172	L-gamma-glutamyl-L-valine	C10H18N2O5	246.122		0.240938
200	HMDB11168	L-beta-aspartyl-L-serine	C7H12N2O6	220.07	220.071	8.84576	6973	961.765	454.13	456.136	-1.74516	-4.44821	2.70305	2.79911e-18
201	HMDB11169	L-beta-aspartyl-L-threonine	C8H14N2O6	234.085	234.083	-10.0033	17043	1713.2	701.192	705.2	1.61813	-1.48469	3.10282	3.01509e-17
202	HMDB11173	L-glycyl-L-hydroxyproline	C7H12N2O4	188.08	188.081	6.68489	1794	502.263	422.139	424.145	-3.55185	-0.977338	-2.57451	1.27453e-07
203	HMDB11601	3-Methylcytosine	C5H7N3O	125.059	125.058	-4.16765	4670	764.336	359.117	361.123	-0.618778	-3.8101	3.19132	8.46176e-25
	HMDB04339	2-O-Methylcytosine	C5H7N3O	125.059		-4.16765
204	HMDB11616	Adenosine 2',3'-cyclic phosphate	C10H12N5O6P	329.053	329.048	-13.0224	17337	1745.98	796.158	800.169	0.452349	-3.88371	4.33606	4.42394e-23	Purine metabolism
	HMDB00058	Cyclic AMP	C10H12N5O6P	329.053		-13.0224
205	HMDB11657	2,6-Diamino-4-hydroxy-5-N-methylformamidopyrimidine	C6H9N5O2	183.076	183.067	-46.7534	13477	1426.15	325.592	327.597	0.257434	-4.44691	4.70434	7.6793e-23
206	HMDB11658	2,8-Dihydroxyquinoline-beta-D-glucuronide	C15H15NO8	337.08	337.08	0.559808	7452	1001.94	571.138	573.145	-2.51983	-0.175766	-2.34407	2.6175e-13
	HMDB04662	S-(Hydroxymethyl)glutathione	C11H19N3O7S	337.094		-42.7682
207	HMDB11680	Inosine 2',3'-cyclic phosphate	C10H11N4O7P	330.037	330.033	-11.3374	18517	1830.25	797.142	801.152	-0.406915	-2.99441	2.58749	4.3582e-19
208	HMDB11683	Molybdopterin precursor Z	C10H11N5O7P	344.04	344.033	-18.5671	8076	1054.57	578.092	580.099	-2.26897	0.173771	-2.44274	7.68357e-13
209	HMDB11687	Phenylbutyrylglutamine	C15H20N2O4	292.142	292.129	-45.5419	15688	1587.42	759.238	763.253	0.237594	-3.48421	3.72181	1.41618e-14
210	HMDB11737	Gamma Glutamylglutamic acid	C10H16N2O7	276.096	276.096	1.74215	3279	651.707	510.155	512.161	0.93561	-0.884941	1.82055	7.23e-14
	HMDB11106	5-Amino-6-ribitylamino uracil	C9H16N4O6	276.107		-38.9429
211	HMDB11745	N-Acetyl-L-methionine	C7H13NO3S	191.062	191.069	39.0707	4485	751.946	425.127	427.135	1.43028	-1.68615	3.11643	5.56547e-14
212	HMDB12138	1-Naphthol	C10H8O	144.058	144.054	-26.8685	5845	855.39	306.085	308.093	1.34765	-3.66504	5.01269	4.06774e-38
	HMDB12322	2-Naphthol	C10H8O	144.058		-26.8685
213	HMDB12143	2-Amino-4-oxo-4-alpha-hydroxy-6-(erythro-1',2',3'-trihydroxypropyl)-5,6,7,8-tetrahydroxypterin	C9H15N5O8	321.092	321.078	-43.3415	8341	1071.37	555.136	557.144	-2.43056	-6.65165	4.22109	7.88779e-10
214	HMDB12182	8-Hydroxypurine	C5H6N4O	138.054	138.051	-23.4189	3934	702.864	372.109	374.116	-1.46352	-4.9131	3.44958	1.76026e-10
215	HMDB12197	Canavaninosuccinate	C9H16N4O7	292.102	292.104	8.11046	9579	1152.7	759.214	763.229	-1.45937	-4.89416	3.4348	2.35203e-23
216	HMDB12206	CMP-N-glycoloylneuraminate	C20H31N4O17P	630.142	630.159	26.1353	12532	1351.66	864.217	866.23	-5.39566	-2.99618	-2.39949	4.06864e-12
217	HMDB12220	Dopaxanthin quinone	C18H16N2O8	388.091	388.09	-0.572032	18316	1818.88	855.2	859.221	-1.71874	-5.00635	3.28761	3.14503e-11
218	HMDB12221	Dopaxanthin	C18H18N2O8	390.106	390.1	-16.8393	406	314.38	624.158	626.166	-0.46	-1.47	1.00774	5.07e-11
219	HMDB12226	Entacapone	C14H15N3O5	305.101	305.089	-39.6317	926	375.308	539.147	541.154	-2.73396	-0.216583	-2.51738	5.27858e-17
220	HMDB12245	Kinetin	C10H9N5O	215.081	215.081	-0.112516	9650	1156.53	449.139	451.147	0.646501	-2.37676	3.02326	9.75142e-10
221	HMDB12246	Kynuramine	C9H12N2O	164.095	164.092	-16.2311	4076	715.772	398.151	400.157	-3.82678	-1.45659	-2.37018	3.48346e-08
222	HMDB12271	O-Ureidohomoserine	C5H11N3O4	177.075	177.084	49.5031	7881	1042.53	411.142	413.149	-2.4983	0.00646199	-2.50476	1.91906e-11
	HMDB01855	5-Hydroxytryptophol	C10H11NO2	177.079		26.7907
223	HMDB12286	S-Prenyl-L-cysteine	C8H15NO2S	189.082	189.076	-30.9663	5839	854.792	328.597	330.603	0.731795	-1.92577	2.65757	8.55727e-17
