# Supplementary material for: Bretschneider solution-induced alterations in the urine metabolome in cardiac surgery patients
Source: Sci Rep. 2018 Dec 11;8:17774. doi: 10.1038/s41598-018-35631-w (PMC6290005; doi:10.1038/s41598-018-35631-w)
Supplement: Supplementary file 3 — Supplementary Dataset 1 [file 41598_2018_35631_MOESM3_ESM.xlsx]

## Sheet: 1567 peak pair number
Supplementary Dataset 1. 1567 Differential expressed peak pairs between HTK and Non-HTK treated patients. There were 7136 peak pairs detected in more than 50% of individual samples in each clinical group, and 287 peak pairs were only observed in one group which were denoted in the p-value column as "HTK only" or "Non-HTK only". From the rest of 6849 peak pairs, there were 1280 peak pairs with sta…
X	Log2 ratio of HTK/pooled	Log2 ratio of Non-HTK/pooled	Fold change HTK/Non-HTK	p-value	Rank	BH corr (i/m)*Q
388	1.83792	-3.7003	5.53822	1.53026e-60	1	7.30034e-06
17704	-1.68661	-7.01676	5.33015	9.29024e-57	2	1.46007e-05
6596	2.34012	-4.10398	6.4441	3.0396e-56	3	2.1901e-05
17854	0.997393	-6.74823	7.74563	9.2264e-55	4	2.92013e-05
14187	0.24664	-3.58839	3.83503	8.90448e-54	5	3.65017e-05
11979	1.49221	-5.6108	7.10301	9.40557e-54	6	4.3802e-05
9314	1.06699	-6.973	8.03999	4.26817e-53	7	5.11024e-05
7321	0.221208	-5.26934	5.49054	5.70856e-53	8	5.84027e-05
11976	1.35491	-7.28251	8.63742	2.65331e-52	9	6.5703e-05
17897	1.31889	-7.42969	8.74857	9.62034e-52	10	7.30034e-05
14220	0.148149	-3.97311	4.12126	1.19667e-51	11	8.03037e-05
5716	1.31872	-6.48836	7.80707	1.7714e-51	12	8.7604e-05
17864	1.16541	-7.45826	8.62368	2.06903e-51	13	9.49044e-05
3226	-1.21984	-4.79645	3.57661	5.14614e-51	14	0.000102205
11450	1.0804	-4.10399	5.18439	1.48649e-50	15	0.000109505
3419	-0.436133	-5.95607	5.51993	1.26135e-49	16	0.000116805
11965	1.38417	-4.83078	6.21495	1.0206e-48	17	0.000124106
9282	0.950235	-6.53816	7.4884	1.4786e-47	18	0.000131406
13318	1.63125	-4.36814	5.99939	1.60059e-47	19	0.000138706
15243	2.08319	-4.54476	6.62794	3.20482e-47	20	0.000146007
17688	1.32071	-5.81472	7.13543	7.12885e-47	21	0.000153307
8433	0.956749	-3.80946	4.76621	3.22494e-46	22	0.000160607
15915	-0.112527	-5.65632	5.54379	3.30623e-46	23	0.000167908
17669	0.11828	-5.19787	5.31615	9.73525e-46	24	0.000175208
14393	-0.551998	-5.6659	5.11391	2.79501e-45	25	0.000182508
14122	0.0674567	-5.57121	5.63866	9.01388e-45	26	0.000189809
3472	-0.479816	-5.56743	5.08762	2.50038e-44	28	0.000204409
10312	4.14905	-2.66074	6.80979	5.20628e-44	29	0.00021171
7224	1.14112	-5.02793	6.16905	7.6491e-44	30	0.00021901
3850	1.80215	-3.66275	5.4649	8.56064e-44	31	0.00022631
3560	2.03542	-4.51841	6.55383	3.78322e-43	32	0.000233611
8659	0.647348	-3.51202	4.15936	4.78996e-43	33	0.000240911
3316	1.86506	-1.50927	3.37433	4.94089e-43	34	0.000248211
11441	1.13462	-3.51349	4.64811	7.10869e-43	35	0.000255512
17601	1.09441	-4.2698	5.36421	8.97524e-43	36	0.000262812
13357	1.11333	-3.89693	5.01026	1.79398e-42	37	0.000270112
11217	1.84183	-5.29238	7.13421	3.01872e-42	38	0.000277413
11413	1.24112	-4.11622	5.35735	1.29877e-41	39	0.000284713
5946	0.539856	-4.61029	5.15015	1.56845e-41	40	0.000292013
8068	1.83304	-6.06972	7.90276	1.97041e-41	41	0.000299314
10114	1.18356	-4.02524	5.20881	2.96024e-41	42	0.000306614
5916	-0.649418	-3.95057	3.30116	3.10759e-41	43	0.000313914
16919	0.00422766	-3.43301	3.43724	3.63522e-41	44	0.000321215
7997	0.868596	-4.29038	5.15898	4.96503e-41	45	0.000328515
16177	0.612809	-3.78334	4.39615	1.02171e-40	46	0.000335815
11253	1.75648	-4.71626	6.47275	1.15241e-40	47	0.000343116
14269	1.08091	-4.07188	5.15278	1.3208e-40	48	0.000350416
11966	0.981933	-6.46922	7.45115	2.4007e-40	49	0.000357716
3343	1.88433	-3.49631	5.38064	2.49137e-40	50	0.000365017
15241	1.11466	-4.10733	5.22198	2.59266e-40	51	0.000372317
10541	0.85263	-3.54251	4.39514	3.19651e-40	52	0.000379617
11907	1.3168	-3.48002	4.79682	4.59478e-40	53	0.000386918
800	0.638296	-3.38811	4.02641	8.35098e-40	54	0.000394218
17270	0.565224	-3.70743	4.27266	1.17835e-39	55	0.000401518
13681	0.570864	-2.22282	2.79369	1.45105e-39	56	0.000408819
13292	0.873643	-4.91098	5.78462	2.04294e-39	57	0.000416119
15286	1.67	-5.52486	7.19486	2.09349e-39	58	0.000423419
3046	1.49243	-2.32515	3.81758	3.08234e-39	59	0.00043072
15236	1.60537	-5.31186	6.91723	5.20568e-39	60	0.00043802
12266	0.216216	-3.88848	4.10469	6.91186e-39	61	0.00044532
10157	0.957593	-4.55628	5.51387	7.85435e-39	62	0.000452621
16813	0.564356	-3.58649	4.15085	1.14873e-38	63	0.000459921
5850	1.26672	-3.62204	4.88876	1.40775e-38	64	0.000467221
13348	1.07001	-4.01628	5.08629	1.70402e-38	65	0.000474522
13472	0.369763	-2.98045	3.35021	2.48874e-38	66	0.000481822
9574	0.756639	-3.12272	3.87936	2.49703e-38	67	0.000489122
16360	0.835916	-3.22024	4.05615	2.88089e-38	68	0.000496423
14635	1.53637	-3.09787	4.63424	2.90211e-38	69	0.000503723
5845	1.34765	-3.66504	5.01269	4.06774e-38	70	0.000511024
16208	1.10221	-2.98351	4.08572	4.19002e-38	71	0.000518324
10881	1.50397	-3.01573	4.5197	5.23037e-38	72	0.000525624
8445	0.5961	-2.48463	3.08073	6.41891e-38	73	0.000532925
12449	2.32895	-3.5698	5.89875	8.74566e-38	74	0.000540225
13227	0.989356	-3.38175	4.37111	1.02524e-37	75	0.000547525
17342	0.490113	-3.55961	4.04973	1.22022e-37	76	0.000554826
8050	0.878237	-4.56463	5.44286	1.93841e-37	77	0.000562126
15879	1.84196	-3.42935	5.27131	2.04314e-37	78	0.000569426
6400	-0.145668	-4.1026	3.95693	2.31399e-37	79	0.000576727
3956	1.32894	-2.44967	3.77861	2.39198e-37	80	0.000584027
15965	1.04334	-3.45985	4.50319	3.01165e-37	81	0.000591327
6271	1.2039	-3.90358	5.10748	3.10957e-37	82	0.000598628
11429	1.14905	-4.35884	5.50789	3.62022e-37	83	0.000605928
8011	1.84578	-5.37817	7.22395	3.71718e-37	84	0.000613228
3658	0.109117	-3.5822	3.69131	4.13533e-37	85	0.000620529
4759	0.365475	-3.73716	4.10263	4.65899e-37	86	0.000627829
1136	1.14793	-1.6694	2.81733	5.14823e-37	87	0.000635129
840	1.13332	-4.81601	5.94932	7.86364e-37	88	0.00064243
17617	2.42069	-2.88194	5.30263	1.20231e-36	90	0.00065703
11491	0.948125	-4.68639	5.63452	1.26727e-36	91	0.000664331
3164	1.28406	-1.61465	2.89871	1.48034e-36	92	0.000671631
4778	0.750005	-3.69108	4.44109	1.89325e-36	93	0.000678931
1142	1.0406	-4.36429	5.40489	2.9134e-36	94	0.000686232
7112	1.12278	-4.14695	5.26973	2.94915e-36	95	0.000693532
13354	1.16647	-4.34919	5.51566	3.90786e-36	96	0.000700832
16444	0.8125	-4.12682	4.93932	4.52558e-36	97	0.000708133
11408	1.11252	-4.38098	5.4935	4.56366e-36	98	0.000715433
15472	0.230202	-3.76339	3.99359	4.70309e-36	99	0.000722733
8681	0.884155	-4.43131	5.31547	8.74496e-36	100	0.000730034
3462	1.35335	-2.27068	3.62404	8.79741e-36	101	0.000737334
15401	0.355717	-4.05748	4.4132	8.98015e-36	102	0.000744634
11420	1.23247	-3.9486	5.18107	1.09839e-35	103	0.000751935
3236	1.27621	-1.61083	2.88704	1.34393e-35	104	0.000759235
14112	0.040179	-3.64752	3.6877	1.38434e-35	105	0.000766535
4171	2.21093	-3.78306	5.994	1.40981e-35	106	0.000773836
11508	1.32687	-4.43448	5.76136	1.95777e-35	107	0.000781136
15573	1.13482	-3.54264	4.67746	2.49571e-35	108	0.000788436
13247	1.03381	-4.65948	5.69329	3.20234e-35	109	0.000795737
11143	-0.114567	-4.62567	4.5111	3.57034e-35	110	0.000803037
15096	1.21625	-3.17755	4.39381	3.85483e-35	111	0.000810337
9275	1.07738	-5.06383	6.14121	4.21772e-35	112	0.000817638
16364	0.984924	-3.76774	4.75267	5.31116e-35	113	0.000824938
16052	1.14172	-4.47128	5.613	6.27228e-35	114	0.000832238
3287	1.7597	-4.51431	6.27401	7.47808e-35	115	0.000839539
7965	1.70037	-4.33261	6.03298	7.68226e-35	116	0.000846839
16428	0.825812	-3.54195	4.36777	7.80467e-35	117	0.000854139
996	0.422419	-4.12309	4.54551	1.12601e-34	118	0.00086144
3326	0.16404	-3.08988	3.25392	1.2849e-34	119	0.00086874
17843	1.12706	-5.91108	7.03814	1.51956e-34	120	0.00087604
11946	1.14316	-4.88749	6.03065	1.79325e-34	121	0.000883341
4679	0.354708	-5.35052	5.70523	2.22305e-34	122	0.000890641
16442	0.861802	-3.52138	4.38318	2.42861e-34	123	0.000897941
6011	1.03946	-4.34796	5.38742	3.7555e-34	124	0.000905242
14763	0.251615	-2.8211	3.07272	3.8586e-34	125	0.000912542
15534	-1.22431	-4.46587	3.24156	3.86324e-34	126	0.000919842
911	0.536688	-4.52751	5.0642	4.06185e-34	127	0.000927143
11152	-0.195051	-5.78398	5.58893	4.21434e-34	128	0.000934443
13371	0.924676	-3.69403	4.61871	4.82733e-34	129	0.000941743
13959	-2.09338	-4.42826	2.33487	4.85534e-34	130	0.000949044
9694	0.981089	-3.74482	4.7259	5.502e-34	131	0.000956344
15159	-0.742348	-4.2147	3.47235	5.86305e-34	132	0.000963644
1160	0.809549	-2.84896	3.65851	6.4123e-34	133	0.000970945
7940	1.56488	-5.82269	7.38757	7.73024e-34	134	0.000978245
7089	0.10534	-5.81496	5.9203	1.03061e-33	135	0.000985545
16654	2.98924	-0.773066	3.76231	1.24214e-33	136	0.000992846
16207	1.12433	-3.04873	4.17306	1.35044e-33	137	0.00100015
15317	1.88871	-4.57488	6.46359	1.39354e-33	139	0.00101475
13438	0.6778	-4.08515	4.76295	1.41681e-33	140	0.00102205
18438	3.48756	-4.31382	7.80138	1.53943e-33	141	0.00102935
16679	0.796836	-2.83217	3.62901	1.72526e-33	142	0.00103665
11436	1.19035	-4.38629	5.57664	1.79024e-33	143	0.00104395
9714	1.12506	-4.12962	5.25468	2.52907e-33	144	0.00105125
18192	0.310309	-3.69696	4.00726	3.17653e-33	145	0.00105855
18199	1.28271	-2.27427	3.55698	3.45143e-33	146	0.00106585
11414	0.980723	-4.34417	5.32489	3.87207e-33	147	0.00107315
10525	1.15307	-3.2503	4.40337	3.96078e-33	148	0.00108045
6022	0.875058	-4.80034	5.6754	4.16109e-33	149	0.00108775
9249	1.33394	-3.43667	4.77061	4.18632e-33	150	0.00109505
18798	1.38526	-5.37528	6.76054	4.30137e-33	151	0.00110235
4932	0.868707	-3.54143	4.41014	4.34395e-33	152	0.00110965
587	0.280621	-4.58881	4.86943	4.77417e-33	153	0.00111695
13294	1.01576	-4.48008	5.49584	4.88099e-33	154	0.00112425
9757	0.5714	-3.95787	4.52927	5.25134e-33	155	0.00113155
510	0.464997	-4.62399	5.08898	5.6478e-33	156	0.00113885
1029	0.842347	-3.05729	3.89963	7.09908e-33	157	0.00114615
9304	0.78371	-4.51809	5.3018	8.50905e-33	158	0.00115345
3147	1.15276	-4.42088	5.57363	8.59683e-33	159	0.00116075
1123	1.33762	-2.09522	3.43284	1.04473e-32	160	0.00116805
18414	1.77185	-2.95425	4.7261	1.05264e-32	161	0.00117535
13925	0.939301	-3.66253	4.60183	1.26432e-32	162	0.00118265
13715	0.583511	-2.65375	3.23726	1.70771e-32	163	0.00118995
17589	1.23782	-3.18583	4.42366	1.72857e-32	164	0.00119726
15422	0.403155	-3.71893	4.12209	1.84402e-32	165	0.00120456
12291	0.277755	-3.40221	3.67996	1.86538e-32	166	0.00121186
16522	0.546663	-3.99455	4.54121	2.08595e-32	167	0.00121916
15813	0.408827	-4.60499	5.01382	2.35794e-32	168	0.00122646
13582	0.193185	-5.93785	6.13104	3.00018e-32	169	0.00123376
10306	0.475262	-4.9475	5.42276	3.17866e-32	170	0.00124106
2584	1.09902	-1.55752	2.65654	3.31859e-32	171	0.00124836
1003	0.53279	-2.13251	2.6653	3.33665e-32	172	0.00125566
8063	-0.247099	-5.29572	5.04862	3.42148e-32	173	0.00126296
12329	0.632596	-2.50909	3.14168	4.02898e-32	174	0.00127026
11422	0.901428	-4.0679	4.96933	4.42608e-32	175	0.00127756
15477	1.63078	-2.29214	3.92292	4.89603e-32	176	0.00128486
3162	1.52272	-1.38843	2.91115	5.02105e-32	177	0.00129216
2177	2.40683	-4.48694	6.89377	5.16598e-32	178	0.00129946
2844	1.26133	-3.60737	4.8687	5.5037e-32	179	0.00130676
6042	0.518612	-3.1521	3.67072	5.62042e-32	180	0.00131406
13375	0.390697	-5.72283	6.11353	5.68978e-32	181	0.00132136
18333	1.79462	-4.41958	6.2142	6.31014e-32	182	0.00132866
13767	0.470073	-5.28965	5.75972	7.15943e-32	183	0.00133596
6693	0.829171	-4.3435	5.17267	8.28305e-32	184	0.00134326
11679	1.43241	-3.62859	5.061	8.49984e-32	185	0.00135056
16251	-0.21632	-4.04244	3.82612	8.67146e-32	186	0.00135786
13735	0.918796	-3.57995	4.49874	1.06e-31	187	0.00136516
12531	2.26252	-3.38782	5.65033	1.27219e-31	188	0.00137246
17329	0.507631	-3.59025	4.09789	1.47591e-31	189	0.00137976
14388	0.475892	-4.1384	4.61429	1.5317e-31	190	0.00138706
2169	0.422512	-3.46457	3.88708	1.55024e-31	191	0.00139436
15238	1.70053	-3.64537	5.3459	1.86068e-31	192	0.00140166
16706	0.355216	-3.46614	3.82135	1.91247e-31	193	0.00140896
7505	2.00713	-5.18895	7.19607	2.22602e-31	194	0.00141627
18360	1.4472	-4.05647	5.50368	2.2311e-31	195	0.00142357
12592	0.540555	-2.89747	3.43803	2.31858e-31	196	0.00143087
17280	0.549437	-3.73339	4.28283	2.40072e-31	197	0.00143817
12693	0.087625	-3.12878	3.2164	2.41497e-31	198	0.00144547
11423	0.732833	-4.0304	4.76323	2.54766e-31	199	0.00145277
16906	-0.216972	-4.20237	3.9854	2.65839e-31	200	0.00146007
10102	-0.705997	-5.47747	4.77148	2.97913e-31	201	0.00146737
3750	-1.3163	-5.14728	3.83098	3.25657e-31	202	0.00147467
3317	1.89131	-4.62975	6.52106	3.38842e-31	203	0.00148197
2402	-0.650358	-5.90499	5.25463	3.74582e-31	204	0.00148927
4767	-0.346519	-3.01552	2.66901	3.78302e-31	205	0.00149657
15244	0.303254	-3.14281	3.44607	4.49264e-31	206	0.00150387
10237	3.06746	-2.74252	5.80997	5.2641e-31	207	0.00151117
8397	1.15657	-3.69017	4.84674	5.42903e-31	208	0.00151847
16847	-0.742817	-4.432	3.68919	5.78278e-31	209	0.00152577
17967	0.744341	-3.96268	4.70702	6.12585e-31	210	0.00153307
16717	0.669886	-2.38186	3.05174	6.17578e-31	211	0.00154037
7123	1.15375	-4.2663	5.42006	6.23507e-31	212	0.00154767
14513	0.837724	-3.92216	4.75988	6.36084e-31	213	0.00155497
581	0.985054	-5.08256	6.06762	7.10779e-31	214	0.00156227
13449	0.00827011	-3.37897	3.38724	7.40537e-31	215	0.00156957
13232	1.30915	-3.01693	4.32608	7.77513e-31	216	0.00157687
18381	1.45632	-2.71556	4.17189	7.84088e-31	217	0.00158417
18507	1.50416	-3.64272	5.14687	8.64938e-31	218	0.00159147
15309	2.64169	-2.77729	5.41899	8.73621e-31	219	0.00159877
6487	0.70982	-3.03029	3.74011	9.51908e-31	220	0.00160607
8436	0.92609	-4.06058	4.98667	1.01381e-30	221	0.00161337
13787	-0.208506	-6.03463	5.82612	1.07536e-30	222	0.00162067
10211	0.904597	-4.05138	4.95598	1.09205e-30	223	0.00162797
3784	0.809178	-4.22751	5.03669	1.10181e-30	224	0.00163528
9353	0.885513	-4.59876	5.48427	1.1655e-30	225	0.00164258
17405	-0.430922	-4.17687	3.74595	1.25534e-30	226	0.00164988
14540	0.183525	-6.58096	6.76449	1.379e-30	227	0.00165718
15731	2.48866	-1.49675	3.98541	1.41539e-30	228	0.00166448
17761	-0.0979492	-3.54422	3.44627	1.44419e-30	229	0.00167178
16357	0.661465	-3.74168	4.40315	1.50691e-30	230	0.00167908
16498	0.877441	-3.87761	4.75505	1.73569e-30	231	0.00168638
14458	0.407899	-5.32402	5.73192	1.8075e-30	232	0.00169368
17274	0.499212	-3.59563	4.09484	1.86029e-30	233	0.00170098
11506	1.56746	-1.44849	3.01595	1.92754e-30	234	0.00170828
17680	0.385122	-7.32042	7.70554	2.32669e-30	235	0.00171558
15604	1.44028	-2.36832	3.8086	2.59928e-30	236	0.00172288
8689	0.96719	-2.87802	3.84521	2.64426e-30	237	0.00173018
14856	-0.102723	-3.53943	3.43671	2.77251e-30	238	0.00173748
17420	1.0223	-4.49052	5.51282	2.95257e-30	239	0.00174478
18250	-0.887944	-3.56568	2.67773	3.23522e-30	240	0.00175208
10445	-0.648087	-4.69203	4.04395	3.39896e-30	241	0.00175938
6667	1.11141	-2.80431	3.91572	3.49603e-30	242	0.00176668
13499	0.207183	-3.29338	3.50056	3.66131e-30	243	0.00177398
704	0.300965	-4.81196	5.11292	4.00536e-30	244	0.00178128
959	-0.450929	-4.21565	3.76472	4.1534e-30	245	0.00178858
3163	1.48973	-1.5437	3.03343	5.06497e-30	246	0.00179588
13649	1.23732	-2.54718	3.7845	5.54682e-30	247	0.00180318
5943	-3.0633	0.958283	-4.02159	6.04433e-30	248	0.00181048
18271	-0.110786	-3.63245	3.52166	6.06628e-30	249	0.00181778
11412	1.29417	-3.9751	5.26928	8.34215e-30	251	0.00183238
15982	0.786672	-3.81817	4.60485	8.54676e-30	252	0.00183968
11419	1.071	-5.24435	6.31535	8.60913e-30	253	0.00184698
5737	0.607524	-4.52271	5.13023	1.00603e-29	254	0.00185429
3962	0.395471	-3.42648	3.82195	1.23157e-29	255	0.00186159
6189	0.403163	-2.39062	2.79378	1.23883e-29	256	0.00186889
16051	0.96488	-3.15634	4.12122	1.25902e-29	257	0.00187619
16791	0.526587	-4.29659	4.82317	1.40107e-29	258	0.00188349
4505	0.596507	-3.59133	4.18784	1.45716e-29	259	0.00189079
16230	1.00947	-4.76334	5.77281	1.46609e-29	260	0.00189809
3434	-0.759298	-5.07546	4.31616	1.65468e-29	261	0.00190539
14308	2.58273	-2.349	4.93173	1.72119e-29	262	0.00191269
16024	-0.100675	-4.62089	4.52021	1.79479e-29	263	0.00191999
17027	-0.727966	-4.44383	3.71586	1.98198e-29	264	0.00192729
15411	0.185695	-2.59996	2.78566	2.15902e-29	265	0.00193459
13199	2.45442	-2.86557	5.31999	3.10059e-29	266	0.00194189
15955	0.886999	-4.65324	5.54024	3.85483e-29	267	0.00194919
3595	0.20147	-4.48331	4.68478	3.97221e-29	268	0.00195649
15696	-1.59698	-4.87979	3.28281	4.15616e-29	269	0.00196379
11424	1.36318	-4.49613	5.85931	4.96016e-29	270	0.00197109
8980	0.113656	-3.61537	3.72903	5.00467e-29	272	0.00198569
5967	-3.54435	-0.697587	-2.84677	5.27901e-29	273	0.00199299
3122	-1.22865	-4.27067	3.04202	5.31292e-29	274	0.00200029
11380	1.1378	-4.64003	5.77782	6.18383e-29	275	0.00200759
13886	0.426471	-3.7369	4.16337	6.78597e-29	276	0.00201489
12422	0.50952	-3.37223	3.88175	6.92806e-29	277	0.00202219
7946	1.86641	-3.20743	5.07383	7.12797e-29	278	0.00202949
17330	0.533116	-3.90367	4.43679	7.36371e-29	279	0.00203679
16049	-3.22233	0.229101	-3.45143	7.41719e-29	280	0.00204409
11092	-1.56711	-5.96282	4.39571	7.54098e-29	281	0.00205139
5473	-1.59725	0.774322	-2.37157	8.79668e-29	282	0.00205869
16689	0.382262	-3.73914	4.12141	1.05146e-28	283	0.002066
13363	0.760861	-2.71512	3.47598	1.10318e-28	284	0.0020733
13142	0.153642	-3.74018	3.89383	1.12472e-28	285	0.0020806
6884	0.607294	-3.56563	4.17292	1.37887e-28	287	0.0020952
17912	0.750135	-4.55937	5.30951	1.55092e-28	288	0.0021025
10106	-0.674949	-4.00551	3.33057	1.67642e-28	289	0.0021098
17282	0.55884	-4.43334	4.99218	1.7299e-28	290	0.0021171
13817	0.623738	-2.36246	2.9862	1.9137e-28	291	0.0021244
17263	0.559601	-3.91806	4.47766	2.11109e-28	292	0.0021317
2606	1.41214	-2.70175	4.11389	2.11139e-28	293	0.002139
16449	-0.341238	-3.20171	2.86047	2.13071e-28	294	0.0021463
16785	0.649733	-3.97497	4.6247	2.25972e-28	295	0.0021536
13093	2.40801	-2.43229	4.8403	2.8133e-28	296	0.0021609
18522	0.967387	-3.74884	4.71623	3.01369e-28	297	0.0021682
16988	-0.0875022	-4.69633	4.60883	3.11385e-28	298	0.0021755
13444	0.0419761	-3.2147	3.25668	3.97838e-28	299	0.0021828
13306	0.644195	-5.29022	5.93441	4.40406e-28	300	0.0021901
14546	0.11452	-3.75114	3.86566	4.96131e-28	301	0.0021974
13165	-2.10824	-5.8543	3.74606	5.092e-28	302	0.0022047
13097	-2.42329	1.0865	-3.50979	5.65956e-28	303	0.002212
5881	0.588848	-2.81655	3.40539	6.09017e-28	304	0.0022193
17997	0.373177	-3.28385	3.65703	7.17378e-28	305	0.0022266
16735	0.534063	-3.05381	3.58787	7.52232e-28	306	0.0022339
11636	1.63454	-4.95813	6.59267	7.80811e-28	307	0.0022412
8108	-0.252315	-3.68517	3.43286	8.07784e-28	308	0.0022485
17699	0.479502	-2.59199	3.0715	8.12709e-28	309	0.0022558
9015	1.45097	-5.13713	6.5881	8.60319e-28	310	0.0022631
16479	-1.56567	-4.89637	3.33071	9.38637e-28	311	0.0022704
13335	0.85643	-3.89673	4.75316	9.86535e-28	312	0.0022777
18166	-2.10885	-4.90526	2.79642	1.1533e-27	313	0.00228501
13486	0.175869	-3.72182	3.89769	1.16847e-27	314	0.00229231
10947	0.394113	-2.52421	2.91832	1.36441e-27	315	0.00229961
8806	0.510425	-4.18646	4.69688	1.4232e-27	316	0.00230691
13248	-2.38146	1.16083	-3.54229	1.49031e-27	317	0.00231421
12292	0.486583	-2.91406	3.40065	1.56481e-27	319	0.00232881
17807	0.134515	-3.82604	3.96056	1.83246e-27	320	0.00233611
14521	0.203712	-6.54515	6.74886	1.89616e-27	321	0.00234341
16729	0.309566	-2.87819	3.18776	1.90104e-27	322	0.00235071
18415	2.44381	-3.59292	6.03673	1.95301e-27	323	0.00235801
14334	0.670713	-4.05195	4.72267	2.11868e-27	324	0.00236531
15475	0.709984	-4.02961	4.7396	2.19271e-27	325	0.00237261
14836	-2.71741	-5.2223	2.50488	2.28361e-27	326	0.00237991
16879	0.479798	-3.9205	4.4003	2.31332e-27	327	0.00238721
13401	0.788807	-3.96968	4.75849	2.34873e-27	328	0.00239451
18100	0.989066	-3.10512	4.09419	2.59178e-27	329	0.00240181
11681	1.72054	-4.29854	6.01908	3.00821e-27	330	0.00240911
14447	-0.105347	-4.95685	4.8515	3.07832e-27	331	0.00241641
14383	0.441394	-3.1505	3.59189	3.23851e-27	332	0.00242371
4348	1.08448	-2.99383	4.07831	3.55991e-27	334	0.00243831
16056	1.21163	-2.85933	4.07096	3.89917e-27	335	0.00244561
9271	0.607235	-4.81409	5.42133	3.91849e-27	336	0.00245291
17401	-0.336955	-4.12914	3.79218	3.93825e-27	337	0.00246021
9578	1.16691	-4.42826	5.59516	3.97086e-27	338	0.00246751
16468	0.144758	-3.70172	3.84647	4.17682e-27	339	0.00247481
13186	0.350084	-3.88812	4.2382	4.49301e-27	340	0.00248211
10177	-1.57122	-4.69895	3.12773	4.58003e-27	341	0.00248941
17269	0.470487	-3.83719	4.30768	4.92901e-27	342	0.00249671
17628	-0.00544685	-2.82244	2.817	4.97129e-27	343	0.00250402
18256	-0.808795	-3.89979	3.091	5.03229e-27	344	0.00251132
965	-1.46699	-5.14543	3.67844	5.24747e-27	345	0.00251862
17230	0.46334	-4.14667	4.61001	5.49534e-27	346	0.00252592
4715	-0.19705	-5.02011	4.82306	5.50407e-27	347	0.00253322
15853	0.0306166	-4.567	4.59762	6.26147e-27	348	0.00254052
17760	0.0733794	-3.99865	4.07203	6.74289e-27	349	0.00254782
13094	-2.37648	1.13885	-3.51533	6.85561e-27	350	0.00255512
748	0.379308	-4.82518	5.20449	7.51776e-27	351	0.00256242
10621	0.647857	-2.52889	3.17674	7.75398e-27	352	0.00256972
12273	0.535666	-4.35013	4.88579	7.76293e-27	353	0.00257702
7095	0.797746	-4.9191	5.71685	8.26411e-27	354	0.00258432
18352	-0.600143	-3.76053	3.16038	1.01491e-26	355	0.00259162
8416	0.947488	-5.25916	6.20664	1.03118e-26	356	0.00259892
1421	0.711324	-2.94242	3.65375	1.03369e-26	357	0.00260622
13368	0.693678	-3.31327	4.00694	1.04185e-26	358	0.00261352
3775	0.708929	-2.97157	3.6805	1.08099e-26	359	0.00262082
5368	1.28019	-3.60174	4.88194	1.11798e-26	360	0.00262812
1287	0.13124	-3.24026	3.3715	1.19313e-26	361	0.00263542
16471	-0.76465	-4.07865	3.314	1.34041e-26	364	0.00265732
13114	0.439782	-3.74748	4.18727	1.4411e-26	365	0.00266462
15410	0.134646	-2.40132	2.53596	1.44231e-26	366	0.00267192
1073	-1.15229	-4.97993	3.82764	1.45318e-26	367	0.00267922
11280	1.72191	-1.61695	3.33886	1.46355e-26	368	0.00268652
3037	-2.95029	-0.565535	-2.38476	1.50857e-26	369	0.00269382
11558	1.42749	-4.19928	5.62677	1.61152e-26	370	0.00270112
13303	0.546503	-2.92544	3.47195	1.6662e-26	371	0.00270842
13158	0.294997	-3.64961	3.94461	1.87906e-26	372	0.00271572
13201	1.04946	-2.56154	3.611	2.05919e-26	373	0.00272303
16875	0.326657	-4.00837	4.33503	2.16484e-26	374	0.00273033
17716	0.251202	-7.87771	8.12891	2.32155e-26	375	0.00273763
10346	2.35476	-2.08867	4.44343	2.39692e-26	376	0.00274493
4102	1.37484	-3.90195	5.27679	2.60187e-26	377	0.00275223
18443	1.54381	-3.58571	5.12952	2.7479e-26	378	0.00275953
2509	0.0018629	-3.39978	3.40164	2.93132e-26	379	0.00276683
3538	-0.358318	-5.63645	5.27814	3.03752e-26	380	0.00277413
16012	0.848261	-4.16204	5.0103	3.11656e-26	381	0.00278143
14780	0.347935	-3.69679	4.04473	3.46527e-26	382	0.00278873
15624	-1.43221	-4.85955	3.42734	3.60941e-26	383	0.00279603
3243	0.247835	-5.29172	5.53956	3.67519e-26	384	0.00280333
13751	2.1773	-1.73876	3.91605	3.75427e-26	386	0.00281793
12986	-2.22054	0.410524	-2.63106	3.84101e-26	387	0.00282523
16065	0.955612	-3.93997	4.89558	4.28232e-26	388	0.00283253
17795	-0.0110445	-4.11635	4.10531	5.08319e-26	389	0.00283983
18195	-2.98853	-5.75471	2.76617	6.10558e-26	390	0.00284713
13205	0.445727	-4.12222	4.56795	6.79804e-26	391	0.00285443
4953	-0.0237839	-3.87649	3.85271	7.49092e-26	392	0.00286173
5319	1.83384	-1.22878	3.06263	7.65631e-26	393	0.00286903
1888	0.314535	-5.21347	5.52801	7.94792e-26	394	0.00287633
12933	1.90805	-2.43768	4.34573	8.14584e-26	395	0.00288363
16438	0.594685	-4.07344	4.66812	8.34188e-26	396	0.00289093
13489	-0.8494	-4.13284	3.28344	9.27572e-26	397	0.00289823
15906	1.74419	-1.92001	3.6642	9.78606e-26	398	0.00290553
16048	-1.74548	-4.99422	3.24874	1.01955e-25	399	0.00291283
9446	0.447187	-2.71508	3.16226	1.02997e-25	400	0.00292013
10769	1.50875	-1.95516	3.46391	1.14618e-25	401	0.00292743
3587	-3.47794	0.630744	-4.10869	1.32696e-25	402	0.00293473
2604	-2.36357	0.0898725	-2.45344	1.44181e-25	403	0.00294204
13051	-1.92232	0.535987	-2.45831	1.46311e-25	404	0.00294934
11303	1.09606	-4.26074	5.35679	1.6351e-25	405	0.00295664
9776	0.357865	-3.09597	3.45383	1.67505e-25	406	0.00296394
3874	1.06673	-5.4864	6.55313	1.77635e-25	407	0.00297124
12145	-2.60088	0.0536963	-2.65458	1.78412e-25	408	0.00297854
13523	-3.50827	0.417408	-3.92568	1.93601e-25	409	0.00298584
3780	0.615698	-3.90179	4.51749	2.02254e-25	411	0.00300044
13408	3.00086	0.216554	2.7843	2.03477e-25	412	0.00300774
13653	3.00349	0.216805	2.78668	2.05262e-25	413	0.00301504
11678	1.06445	-4.14194	5.20639	2.15414e-25	414	0.00302234
15415	0.289357	-3.82515	4.11451	2.34429e-25	415	0.00302964
13245	1.15611	-2.92559	4.08171	2.47249e-25	416	0.00303694
16751	0.310008	-4.41685	4.72686	2.52679e-25	417	0.00304424
15558	1.75097	-0.837439	2.58841	2.55499e-25	418	0.00305154
12588	1.02289	-4.13723	5.16011	2.57893e-25	419	0.00305884
7738	-0.213913	-4.20636	3.99245	3.0238e-25	420	0.00306614
14560	1.51753	-1.83162	3.34916	3.04142e-25	421	0.00307344
15451	0.266926	-3.8621	4.12903	3.06588e-25	422	0.00308074
4280	-2.54437	0.441493	-2.98587	3.70959e-25	424	0.00309534
11753	-0.496958	-4.34092	3.84396	3.77004e-25	425	0.00310264
18627	1.18343	-3.31846	4.50189	4.17003e-25	426	0.00310994
14477	-0.198633	-6.21497	6.01634	4.59462e-25	427	0.00311724
6895	1.36977	-2.12627	3.49604	4.63072e-25	428	0.00312454
13129	0.228898	-2.59315	2.82205	5.27471e-25	429	0.00313184
13164	-2.34434	0.983143	-3.32748	5.43453e-25	430	0.00313914
3059	-2.32864	0.00399954	-2.33264	6.11118e-25	431	0.00314644
13174	2.00172	-0.89814	2.89986	6.28435e-25	432	0.00315375
17673	1.44846	-2.96492	4.41338	7.29146e-25	433	0.00316105
13581	0.457157	-3.69562	4.15278	7.67979e-25	434	0.00316835
4670	-0.618778	-3.8101	3.19132	8.46176e-25	435	0.00317565
9382	-0.762082	-3.59854	2.83645	9.07004e-25	436	0.00318295
17241	0.371778	-3.76934	4.14111	9.93709e-25	438	0.00319755
17266	0.349228	-3.72761	4.07683	1.11017e-24	440	0.00321215
3833	0.9274	-2.10944	3.03684	1.23281e-24	441	0.00321945
6230	1.92154	-1.54929	3.47083	1.24353e-24	442	0.00322675
10761	0.695579	-3.18088	3.87646	1.27472e-24	443	0.00323405
14863	0.471694	-2.36971	2.84141	1.6919e-24	444	0.00324135
16019	0.775236	-4.04791	4.82315	1.71388e-24	445	0.00324865
5330	1.03403	-2.24899	3.28302	1.73881e-24	446	0.00325595
17920	0.00244396	-4.09467	4.09712	1.7444e-24	447	0.00326325
3993	0.441774	-5.0072	5.44898	1.84889e-24	448	0.00327055
16331	0.807826	-4.18077	4.9886	2.15021e-24	449	0.00327785
16246	1.76461	-0.93647	2.70108	2.37379e-24	450	0.00328515
7631	0.770897	-3.15894	3.92984	2.75809e-24	451	0.00329245
6229	0.978515	-3.43144	4.40995	2.96006e-24	452	0.00329975
5572	0.783914	-4.58596	5.36987	2.97549e-24	453	0.00330705
8113	-0.950445	-5.00724	4.0568	3.2557e-24	454	0.00331435
979	-1.48641	-4.85442	3.36801	3.27689e-24	455	0.00332165
9709	1.00596	-3.27016	4.27611	3.40278e-24	456	0.00332895
16990	2.03335	-2.6755	4.70885	3.4259e-24	457	0.00333625
14729	-2.67852	-7.38805	4.70953	3.49417e-24	458	0.00334355
13879	-2.98234	1.19201	-4.17435	3.66363e-24	459	0.00335085
13185	0.658926	-4.54046	5.19938	3.77549e-24	460	0.00335815
10650	0.184788	-2.72012	2.90491	3.81156e-24	461	0.00336545
17609	-0.0421401	-4.31791	4.27577	3.89753e-24	462	0.00337276
17252	-0.580471	-4.9468	4.36632	4.15367e-24	463	0.00338006
13115	-3.96973	-0.921968	-3.04776	4.34384e-24	465	0.00339466
11442	0.640424	-3.73571	4.37613	4.5794e-24	466	0.00340196
16004	0.0982187	-3.08558	3.1838	5.21393e-24	467	0.00340926
12263	0.355645	-3.89119	4.24684	5.3185e-24	468	0.00341656
18107	0.751804	-3.78654	4.53834	5.94919e-24	470	0.00343116
12976	1.52463	-3.38143	4.90606	6.00121e-24	471	0.00343846
4990	0.207097	-2.17111	2.37821	6.24191e-24	472	0.00344576
17797	0.0623885	-4.64709	4.70948	6.752e-24	473	0.00345306
4982	-1.30171	-4.00203	2.70031	6.95592e-24	474	0.00346036
9739	0.579703	-3.67657	4.25627	7.16494e-24	475	0.00346766
14145	-0.505537	-3.42459	2.91905	7.1854e-24	476	0.00347496
10156	0.0350839	-4.14068	4.17576	7.99019e-24	477	0.00348226
4431	1.85279	-2.61063	4.46342	9.3292e-24	479	0.00349686
9549	0.371939	-3.49784	3.86978	9.97235e-24	480	0.00350416
9938	-2.51375	-0.156766	-2.35699	1.00423e-23	481	0.00351146
10674	-2.95514	0.553734	-3.50887	1.03774e-23	483	0.00352606
15397	-0.0231275	-4.32364	4.30052	1.06031e-23	484	0.00353336
13008	-2.44151	0.39444	-2.83595	1.093e-23	485	0.00354066
554	-2.77074	-0.0440461	-2.72669	1.09867e-23	486	0.00354796
7138	-1.70805	-4.05256	2.34451	1.12529e-23	487	0.00355526
16530	-0.786576	-4.33115	3.54457	1.13272e-23	488	0.00356256
17288	0.157995	-3.52443	3.68242	1.14339e-23	489	0.00356986
14416	0.0706948	-4.06329	4.13399	1.31768e-23	490	0.00357716
17264	0.189532	-3.65418	3.84371	1.3191e-23	491	0.00358446
18119	1.94507	-2.43986	4.38493	1.35187e-23	492	0.00359177
2396	0.112562	-3.40019	3.51276	1.41886e-23	493	0.00359907
8310	0.84367	-3.20484	4.04851	1.56919e-23	495	0.00361367
15908	0.0245532	-4.23264	4.25719	1.65845e-23	496	0.00362097
11960	0.9363	-3.14306	4.07936	1.82009e-23	497	0.00362827
15699	-2.12086	-5.61865	3.49779	2.14639e-23	498	0.00363557
2237	0.00113059	-2.56631	2.56744	2.332e-23	499	0.00364287
16490	-1.74126	-5.46037	3.71911	2.33285e-23	500	0.00365017
9579	-1.45937	-4.89416	3.4348	2.35203e-23	501	0.00365747
8790	-2.6438	-0.255762	-2.38804	2.36279e-23	502	0.00366477
16923	0.719253	-3.12447	3.84372	2.46901e-23	503	0.00367207
15922	-0.843914	-4.04498	3.20107	2.50441e-23	504	0.00367937
18222	-3.30638	-5.82025	2.51387	2.64098e-23	505	0.00368667
16298	-0.884852	-3.22433	2.33948	3.26469e-23	508	0.00370857
16445	-2.75504	-5.50665	2.75161	3.98717e-23	509	0.00371587
13140	0.813476	-3.22253	4.03601	4.22797e-23	510	0.00372317
17337	0.452349	-3.88371	4.33606	4.42394e-23	511	0.00373047
2804	-2.2218	0.29309	-2.51489	4.5046e-23	512	0.00373777
18136	-1.45096	-4.69558	3.24462	5.05919e-23	515	0.00375967
12243	0.527091	-2.40851	2.9356	5.11308e-23	516	0.00376697
14897	0.337696	-3.38464	3.72233	5.35651e-23	517	0.00377427
15893	-1.05153	-3.72485	2.67332	5.40622e-23	518	0.00378157
18518	1.247	-3.09656	4.34356	6.4986e-23	520	0.00379617
9641	1.0396	-3.79502	4.83463	7.00868e-23	521	0.00380347
9529	-2.33585	0.308084	-2.64394	7.14905e-23	522	0.00381078
13507	0.271973	-3.91213	4.1841	7.41817e-23	523	0.00381808
13477	0.257434	-4.44691	4.70434	7.6793e-23	524	0.00382538
1983	0.140958	-4.36996	4.51091	7.73298e-23	525	0.00383268
11328	2.66073	-1.16681	3.82754	7.86706e-23	527	0.00384728
2941	-0.841482	-4.5014	3.65992	8.04396e-23	528	0.00385458
17265	0.30933	-3.92975	4.23908	9.17269e-23	529	0.00386188
17764	-0.34418	-3.3951	3.05092	1.00318e-22	530	0.00386918
4625	-2.98283	-0.321695	-2.66113	1.00782e-22	531	0.00387648
17917	-0.0720566	-4.62013	4.54807	1.0985e-22	533	0.00389108
16125	1.19882	-1.4798	2.67862	1.09873e-22	534	0.00389838
17772	-0.180462	-4.05228	3.87182	1.15016e-22	535	0.00390568
702	0.157675	-3.12843	3.2861	1.18167e-22	536	0.00391298
15565	-0.357366	-3.84488	3.48751	1.18484e-22	537	0.00392028
16578	0.250641	-2.99791	3.24855	1.21459e-22	538	0.00392758
16825	0.369358	-2.83198	3.20134	1.36806e-22	539	0.00393488
4423	-0.280468	-3.05923	2.77876	1.39047e-22	540	0.00394218
15247	1.388	-2.96472	4.35272	1.58281e-22	542	0.00395678
6381	-0.0246204	-4.03902	4.0144	1.67249e-22	543	0.00396408
16924	1.8358	-2.25386	4.08966	1.7413e-22	544	0.00397138
8482	1.34745	-1.32664	2.67409	1.78016e-22	545	0.00397868
16630	-1.22297	-4.42814	3.20517	1.8287e-22	546	0.00398598
10946	1.99472	-1.00477	2.99949	1.92952e-22	547	0.00399328
15458	0.91663	-1.62901	2.54564	2.10243e-22	548	0.00400058
12683	0.228621	-3.11532	3.34394	2.11149e-22	549	0.00400788
11417	0.585663	-4.75031	5.33597	2.14299e-22	550	0.00401518
8127	0.692274	-2.15744	2.84971	2.55024e-22	552	0.00402979
12700	-0.261984	-3.22872	2.96674	2.68905e-22	554	0.00404439
9411	-1.7121	-5.25866	3.54656	2.76044e-22	555	0.00405169
14089	0.143576	-2.95552	3.09909	3.20717e-22	557	0.00406629
11639	1.17425	-4.03157	5.20582	3.27346e-22	558	0.00407359
18503	-0.936461	-3.89672	2.96026	3.31503e-22	559	0.00408089
2877	-2.35547	0.211911	-2.56739	3.3158e-22	560	0.00408819
17279	-0.0841672	-3.82085	3.73668	3.72265e-22	561	0.00409549
17321	0.0303622	-3.45888	3.48924	3.98551e-22	562	0.00410279
5517	0.462406	-3.65665	4.11906	4.23617e-22	564	0.00411739
16918	0.692579	-2.98173	3.67431	4.60391e-22	566	0.00413199
4808	0.00625212	-4.24218	4.24843	4.87037e-22	567	0.00413929
6148	-0.11638	-2.67794	2.56156	4.92847e-22	568	0.00414659
13252	2.85975	-2.17666	5.03641	5.50754e-22	569	0.00415389
16742	0.16496	-2.76695	2.93191	5.7162e-22	570	0.00416119
17777	-0.0828496	-3.94816	3.86531	5.82074e-22	571	0.00416849
5017	-0.306652	-3.0524	2.74575	5.92865e-22	572	0.00417579
17499	0.0167704	-2.45813	2.47491	6.50387e-22	573	0.00418309
15350	-0.257881	-4.12943	3.87155	7.00305e-22	574	0.00419039
2545	-3.10155	-0.444991	-2.65656	7.06986e-22	575	0.00419769
993	0.0995134	-4.02308	4.12259	7.07542e-22	576	0.00420499
17156	0.0258988	-2.95493	2.98083	7.72287e-22	578	0.00421959
9807	0.904649	-2.55274	3.45739	9.06868e-22	579	0.00422689
17281	0.217684	-2.37278	2.59046	9.13663e-22	580	0.00423419
9525	-3.1756	-0.408052	-2.76755	9.2245e-22	581	0.0042415
17544	1.08395	-1.8272	2.91114	9.28514e-22	582	0.0042488
3476	-0.227474	-3.35689	3.12942	9.81569e-22	583	0.0042561
9612	0.137961	-3.56733	3.70529	1.07913e-21	584	0.0042634
18321	1.73057	-1.19614	2.9267	1.14499e-21	585	0.0042707
9907	0.132617	-3.56733	3.69994	1.16047e-21	586	0.004278
6444	-3.60977	-0.459532	-3.15024	1.20422e-21	588	0.0042926
7337	-0.321823	-3.56823	3.2464	1.32126e-21	590	0.0043072
16658	0.952803	-2.26551	3.21832	1.42826e-21	591	0.0043145
4575	-3.6842	-0.366751	-3.31745	1.44187e-21	593	0.0043291
16253	0.9983	-1.96118	2.95948	1.50551e-21	594	0.0043364
15192	-3.00332	0.251862	-3.25519	1.64839e-21	595	0.0043437
15695	-3.01263	-5.74007	2.72743	1.76319e-21	596	0.004351
16402	-4.36423	-1.9517	-2.41253	1.80107e-21	597	0.0043583
8697	-2.60732	0.0689889	-2.67631	1.90917e-21	598	0.0043656
1000	0.953706	-2.10291	3.05661	2.12718e-21	600	0.0043802
10463	-3.70959	-0.526443	-3.18314	2.89884e-21	601	0.0043875
11159	-2.43315	-0.0843853	-2.34877	3.47756e-21	602	0.0043948
665	-2.23239	0.17184	-2.40423	4.25025e-21	604	0.0044094
16436	-2.2673	0.125673	-2.39297	4.44467e-21	605	0.0044167
8033	-0.0521909	-3.49067	3.43848	5.1475e-21	607	0.0044313
5407	-2.51962	0.0663398	-2.58596	5.17456e-21	608	0.0044386
16999	0.508745	-2.57852	3.08726	6.00697e-21	609	0.0044459
6451	0.104096	-3.4371	3.5412	6.60422e-21	610	0.0044532
6699	-1.87701	-6.06758	4.19057	6.77913e-21	611	0.00446051
15540	0.191876	-3.13725	3.32913	6.9392e-21	612	0.00446781
14374	1.51897	-3.58392	5.10289	7.03032e-21	613	0.00447511
16634	-1.60731	-4.49987	2.89256	7.23495e-21	614	0.00448241
3846	-2.57816	0.0302759	-2.60843	8.09001e-21	616	0.00449701
12939	-0.618124	-4.05423	3.4361	8.72035e-21	618	0.00451161
8847	0.720858	-3.86931	4.59017	9.1809e-21	619	0.00451891
9558	1.6755	-1.49901	3.1745	1.01786e-20	620	0.00452621
18810	-1.08467	-3.48999	2.40533	1.07998e-20	621	0.00453351
5725	-1.94397	0.439332	-2.3833	1.08859e-20	622	0.00454081
13478	-0.341838	-4.47982	4.13799	1.15362e-20	623	0.00454811
13500	-0.242598	-3.93951	3.69691	1.18194e-20	624	0.00455541
16834	-1.14971	-3.86859	2.71887	1.22256e-20	625	0.00456271
17008	-4.48076	-1.80677	-2.67398	1.28815e-20	626	0.00457001
9654	-4.41632	-2.03557	-2.38075	1.30994e-20	628	0.00458461
13756	0.321705	-4.25838	4.58008	1.40079e-20	629	0.00459191
16217	-0.294659	-3.06116	2.7665	1.5402e-20	630	0.00459921
13084	1.26017	-3.0459	4.30608	1.54303e-20	631	0.00460651
6447	-0.181354	-3.05611	2.87476	1.57274e-20	633	0.00462111
4619	-3.47914	-0.286567	-3.19257	1.93729e-20	635	0.00463571
15114	-4.16461	-0.644582	-3.52002	2.12492e-20	637	0.00465031
12766	0.366704	-2.13396	2.50067	2.19667e-20	638	0.00465761
7820	-1.36144	-3.69976	2.33832	2.3294e-20	639	0.00466491
12347	0.143372	-3.14517	3.28854	2.48376e-20	640	0.00467221
5729	-0.592307	-3.6698	3.07749	2.49333e-20	641	0.00467952
10060	-1.423	-4.73705	3.31406	2.50114e-20	642	0.00468682
18812	-1.00516	-3.36483	2.35968	2.59381e-20	644	0.00470142
14082	0.264266	-2.37845	2.64271	2.68244e-20	645	0.00470872
3663	-2.85039	0.191841	-3.04223	2.72578e-20	647	0.00472332
17339	0.223713	-4.01608	4.2398	2.76022e-20	648	0.00473062
14820	0.0890582	-3.66791	3.75697	2.76754e-20	649	0.00473792
13801	-0.228173	-3.94763	3.71946	2.87604e-20	650	0.00474522
16801	0.50796	-2.12695	2.63491	2.88868e-20	651	0.00475252
16932	0.533187	-4.33072	4.86391	3.15676e-20	652	0.00475982
9044	0.455561	-3.01089	3.46645	3.62054e-20	654	0.00477442
6096	0.424211	-2.79547	3.21968	3.64789e-20	655	0.00478172
14842	-1.05877	-3.6991	2.64032	4.18676e-20	658	0.00480362
17759	-0.702466	-3.86627	3.1638	4.51474e-20	659	0.00481092
2167	0.328562	-2.90794	3.2365	4.81144e-20	660	0.00481822
1025	-3.39859	-0.464368	-2.93422	4.95203e-20	661	0.00482552
8456	1.52525	-2.56697	4.09223	5.27178e-20	662	0.00483282
17111	-0.339109	-3.97179	3.63268	5.64103e-20	663	0.00484012
3741	-2.42729	0.066116	-2.4934	5.87159e-20	664	0.00484742
2422	-2.55139	-0.0990455	-2.45234	6.8222e-20	666	0.00486202
16893	0.579215	-3.09558	3.6748	6.87856e-20	667	0.00486932
18792	1.09915	-3.3584	4.45756	8.06259e-20	669	0.00488392
15406	-0.256148	-4.22585	3.96971	8.45384e-20	671	0.00489853
13501	-0.0327057	-4.48891	4.4562	8.77994e-20	672	0.00490583
7949	0.415597	-2.17901	2.59461	1.12367e-19	674	0.00492043
16221	-0.584017	-3.27989	2.69588	1.1371e-19	675	0.00492773
17962	-5.04041	-1.75011	-3.29029	1.15387e-19	676	0.00493503
3043	-4.18302	-0.693643	-3.48938	1.2033e-19	677	0.00494233
17753	-0.218917	-2.63359	2.41467	1.23629e-19	678	0.00494963
16774	0.0261181	-4.57047	4.59659	1.40986e-19	681	0.00497153
12815	0.495111	-3.08738	3.58249	1.45088e-19	682	0.00497883
15008	0.891185	-2.6753	3.56649	1.567e-19	683	0.00498613
13969	1.93682	-1.99905	3.93587	1.60107e-19	684	0.00499343
9713	0.731244	-1.92664	2.65789	1.65678e-19	685	0.00500073
4810	-3.59197	-0.195929	-3.39604	1.81476e-19	688	0.00502263
6079	-0.143665	-4.49702	4.35335	1.8916e-19	690	0.00503723
3707	-2.96235	-0.450371	-2.51198	1.90069e-19	691	0.00504453
16363	0.274866	-3.77211	4.04697	1.94835e-19	692	0.00505183
10959	-3.84152	-0.431901	-3.40962	1.97676e-19	693	0.00505913
16050	0.827406	-2.33506	3.16246	1.98598e-19	694	0.00506643
3394	0.10304	-3.42015	3.52319	2.0918e-19	695	0.00507373
14681	0.148327	-2.88199	3.03031	2.12037e-19	696	0.00508103
6170	-4.09576	-0.780703	-3.31506	2.24786e-19	698	0.00509563
6287	0.893514	-3.1062	3.99971	2.25722e-19	699	0.00510293
17780	-0.466267	-4.64935	4.18308	2.43534e-19	700	0.00511024
8398	2.55575	-0.397259	2.95301	2.57222e-19	702	0.00512484
3544	-0.175754	-3.97572	3.79997	3.29262e-19	704	0.00513944
2843	-4.39875	-0.0982718	-4.30048	3.3976e-19	705	0.00514674
13784	0.205823	-2.33265	2.53848	3.47862e-19	706	0.00515404
946	0.65324	-2.99573	3.64897	3.48861e-19	707	0.00516134
12997	-4.62503	-2.10748	-2.51754	3.69528e-19	708	0.00516864
17489	-2.29043	-5.27999	2.98956	3.70995e-19	709	0.00517594
16846	0.57414	-3.97579	4.54993	3.76701e-19	710	0.00518324
11968	-2.47424	-5.69372	3.21948	3.80366e-19	711	0.00519054
16240	1.19619	-1.43758	2.63378	3.91689e-19	712	0.00519784
17993	-2.77467	0.980331	-3.755	3.99815e-19	715	0.00521974
1917	0.532407	-2.86797	3.40037	4.2437e-19	717	0.00523434
18517	-0.406915	-2.99441	2.58749	4.3582e-19	718	0.00524164
15403	-0.824763	-4.34496	3.5202	4.37551e-19	719	0.00524894
1184	-2.97669	-0.362864	-2.61382	5.26334e-19	724	0.00528544
15203	-0.0829234	-3.29632	3.2134	6.24526e-19	728	0.00531464
13863	-2.5348	0.712344	-3.24714	6.6493e-19	729	0.00532194
17849	0.557899	-3.42747	3.98537	6.72757e-19	731	0.00533655
15277	0.784355	-4.00103	4.78538	6.75938e-19	732	0.00534385
5307	-3.29311	-0.916521	-2.37659	7.34066e-19	734	0.00535845
15925	0.89951	-1.66722	2.56673	7.74459e-19	736	0.00537305
17006	0.611963	-2.99564	3.6076	8.02556e-19	737	0.00538035
4620	-3.8195	-0.58295	-3.23655	8.71704e-19	741	0.00540955
4205	0.573251	-2.38086	2.95411	8.74105e-19	742	0.00541685
13071	0.897103	-3.07694	3.97405	8.87099e-19	743	0.00542415
11904	0.58154	-3.9059	4.48744	8.97472e-19	744	0.00543145
15749	-0.276238	-3.55509	3.27885	9.208e-19	746	0.00544605
6502	-2.72153	0.190155	-2.91168	9.96435e-19	748	0.00546065
9340	0.149734	-4.5956	4.74533	1.02439e-18	749	0.00546795
3798	0.476677	-4.79293	5.26961	1.10534e-18	750	0.00547525
11954	-2.52554	-5.90918	3.38364	1.14497e-18	753	0.00549715
9636	0.888125	-2.6095	3.49762	1.16726e-18	754	0.00550445
6764	1.36719	-1.50821	2.8754	1.17331e-18	755	0.00551175
4901	-0.533705	-4.81112	4.27742	1.17403e-18	756	0.00551905
16935	-0.210037	-2.88927	2.67923	1.21835e-18	757	0.00552635
8838	0.717229	-2.00351	2.72074	1.28442e-18	758	0.00553365
17773	-0.639433	-3.58039	2.94096	1.50769e-18	760	0.00554826
15867	0.00144972	-2.48367	2.48512	1.54179e-18	761	0.00555556
13429	2.82275	0.368184	2.45457	1.54299e-18	762	0.00556286
15974	0.331183	-3.53752	3.8687	1.54707e-18	763	0.00557016
16838	0.824997	-3.67346	4.49845	1.59214e-18	764	0.00557746
4284	-0.189812	-2.89607	2.70626	1.59812e-18	765	0.00558476
15804	-2.42989	-5.4935	3.06361	1.64902e-18	766	0.00559206
9795	0.269585	-2.43505	2.70463	1.65257e-18	767	0.00559936
14179	-0.859682	-4.90355	4.04387	1.68943e-18	768	0.00560666
18547	-2.11532	-5.79879	3.68348	1.87132e-18	771	0.00562856
4017	-0.13047	-3.57469	3.44422	2.0123e-18	772	0.00563586
17627	0.883919	-2.32332	3.20724	2.0503e-18	774	0.00565046
5117	-3.06438	-0.683397	-2.38098	2.14952e-18	776	0.00566506
8670	0.10086	-4.35412	4.45498	2.24473e-18	780	0.00569426
15750	-0.49888	-4.86766	4.36878	2.38401e-18	782	0.00570886
16322	-1.86108	0.486146	-2.34723	2.72005e-18	785	0.00573076
361	-3.03854	-0.348233	-2.69031	2.79243e-18	786	0.00573806
6973	-1.74516	-4.44821	2.70305	2.79911e-18	787	0.00574536
15753	0.470396	-3.61882	4.08922	2.9632e-18	788	0.00575266
1441	-0.034693	-2.94577	2.91107	3.20366e-18	790	0.00576727
15442	-2.10201	0.246313	-2.34833	3.25648e-18	791	0.00577457
5545	-2.75217	-0.194549	-2.55763	4.00225e-18	794	0.00579647
10516	-2.92448	-0.488497	-2.43599	4.10389e-18	795	0.00580377
12458	-3.02519	-5.55959	2.5344	4.25669e-18	797	0.00581837
4233	-2.73853	-0.349619	-2.38891	4.81701e-18	799	0.00583297
4107	-1.40868	-5.09574	3.68706	5.43373e-18	802	0.00585487
2358	-2.96673	0.126123	-3.09285	5.88192e-18	805	0.00587677
1593	-2.52244	-8.98991	6.46747	6.12631e-18	807	0.00589137
11584	-0.707269	-3.22129	2.51402	6.26448e-18	808	0.00589867
14766	-2.67986	0.245174	-2.92503	6.55092e-18	812	0.00592787
1776	-2.71249	-0.337866	-2.37463	6.82864e-18	813	0.00593517
6771	0.443904	-3.80548	4.24938	7.03675e-18	814	0.00594247
2945	-0.76741	-3.22469	2.45728	8.02482e-18	818	0.00597167
12297	1.27677	-2.1405	3.41727	8.162e-18	819	0.00597898
8946	-2.95119	-0.481191	-2.47	8.2683e-18	820	0.00598628
8328	-2.08883	0.456617	-2.54544	1.0392e-17	821	0.00599358
15369	-0.223306	-4.04489	3.82159	1.05473e-17	822	0.00600088
13799	-0.108688	-3.44273	3.33405	1.11467e-17	825	0.00602278
16544	0.662171	-2.33257	2.99475	1.13191e-17	826	0.00603008
14581	-1.2053	-3.89698	2.69168	1.19189e-17	828	0.00604468
6604	-1.80553	-6.5519	4.74637	1.19479e-17	829	0.00605198
18257	-0.0329138	-3.42579	3.39288	1.3081e-17	830	0.00605928
12782	-0.262053	-3.90636	3.6443	1.47748e-17	833	0.00608118
7886	0.534731	-2.27166	2.80639	1.5166e-17	834	0.00608848
14029	-1.90365	0.451964	-2.35561	1.53718e-17	835	0.00609578
18098	-0.290977	-3.67041	3.37943	1.55017e-17	837	0.00611038
14355	0.414625	-2.40384	2.81847	1.66283e-17	840	0.00613228
17456	0.377561	-2.9407	3.31826	1.93583e-17	843	0.00615418
13521	1.03692	-2.66584	3.70276	2.06164e-17	845	0.00616878
12018	-2.9495	-0.32031	-2.62919	2.13646e-17	848	0.00619068
17576	0.655737	-3.05574	3.71147	2.16481e-17	849	0.00619799
10746	-3.34359	-0.99306	-2.35053	2.19539e-17	850	0.00620529
13359	-3.22226	-0.273187	-2.94907	2.3397e-17	851	0.00621259
2341	0.424854	-4.00967	4.43453	2.35003e-17	852	0.00621989
18296	-1.43256	-4.323	2.89044	2.35512e-17	853	0.00622719
12101	-2.53481	0.246944	-2.78175	2.4413e-17	855	0.00624179
15042	0.723135	-2.42231	3.14545	2.46125e-17	856	0.00624909
18262	-1.43038	-4.23485	2.80448	2.76264e-17	860	0.00627829
13197	-2.31963	0.0451664	-2.3648	2.76616e-17	861	0.00628559
15175	-1.35025	-4.77311	3.42287	2.86584e-17	863	0.00630019
17043	1.61813	-1.48469	3.10282	3.01509e-17	867	0.00632939
1659	-0.180369	-3.17184	2.99147	3.19618e-17	868	0.00633669
16046	0.445183	-3.27641	3.7216	3.21971e-17	869	0.00634399
11339	-2.46314	-0.0168296	-2.44631	3.23696e-17	871	0.00635859
16812	0.490784	-3.36448	3.85526	3.30869e-17	874	0.00638049
9202	-0.649012	-4.12242	3.47341	3.54074e-17	875	0.00638779
2960	-2.98623	-0.101269	-2.88497	3.77255e-17	877	0.00640239
11430	-8.446	-4.88937	-3.55663	3.81711e-17	878	0.00640969
13146	-2.04521	0.907049	-2.95226	3.85136e-17	879	0.006417
15481	-0.359784	-2.81347	2.45369	3.86721e-17	880	0.0064243
12298	0.512754	-2.56863	3.08138	4.10831e-17	882	0.0064389
6116	-0.0552267	-2.46212	2.40689	4.2568e-17	883	0.0064462
9548	-2.26499	0.244668	-2.50966	4.26526e-17	884	0.0064535
12111	-2.80205	-0.163459	-2.63859	4.55351e-17	887	0.0064754
6252	-0.269775	-3.09587	2.8261	4.80234e-17	890	0.0064973
16894	0.376248	-2.41406	2.7903	5.06642e-17	892	0.0065119
12089	-2.28023	0.978324	-3.25856	5.12147e-17	893	0.0065192
12483	-1.98461	0.389012	-2.37362	5.132e-17	894	0.0065265
926	-2.73396	-0.216583	-2.51738	5.27858e-17	895	0.0065338
3137	0.712073	-2.17224	2.88432	6.29909e-17	898	0.0065557
8454	-2.44957	0.309113	-2.75869	6.42274e-17	900	0.0065703
13141	-2.76054	0.332522	-3.09306	6.50113e-17	901	0.0065776
13752	-1.35915	-4.26592	2.90677	6.83695e-17	902	0.0065849
4368	-2.67142	0.109663	-2.78108	7.36013e-17	904	0.0065995
12215	-2.6819	-0.196937	-2.48497	8.22002e-17	909	0.00663601
16500	-0.0639775	-3.79874	3.73477	8.44433e-17	912	0.00665791
566	-2.29973	0.0322513	-2.33198	8.48904e-17	913	0.00666521
4986	-0.570546	-4.18822	3.61767	8.49793e-17	914	0.00667251
12135	1.28906	-1.94467	3.23373	8.50345e-17	915	0.00667981
5839	0.731795	-1.92577	2.65757	8.55727e-17	916	0.00668711
13737	0.138098	-3.40718	3.54528	9.38001e-17	919	0.00670901
11507	-4.31914	0.20299	-4.52213	9.46256e-17	921	0.00672361
13658	-3.01212	-0.22867	-2.78345	1.06498e-16	927	0.00676741
3403	-3.498	-0.830556	-2.66745	1.06518e-16	928	0.00677471
14879	0.0136298	-2.36961	2.38324	1.10574e-16	929	0.00678201
7267	0.669186	-3.08517	3.75436	1.20384e-16	931	0.00679661
7537	0.133148	-5.76126	5.8944	1.20447e-16	932	0.00680391
2225	-3.06203	-0.387969	-2.67406	1.22634e-16	933	0.00681121
9452	-2.35798	0.37104	-2.72902	1.24135e-16	934	0.00681851
7687	-3.27146	-0.111566	-3.15989	1.46342e-16	935	0.00682581
18840	-1.4249	-4.72127	3.29637	1.47938e-16	936	0.00683311
13689	-0.0463882	-3.88971	3.84332	1.51254e-16	938	0.00684771
12922	0.784152	-2.59615	3.3803	1.565e-16	940	0.00686232
12960	-2.77171	0.488977	-3.26068	1.58668e-16	941	0.00686962
1582	-1.56501	-5.62661	4.0616	1.61901e-16	942	0.00687692
2824	-4.35169	-0.31805	-4.03364	1.61941e-16	943	0.00688422
3431	-3.09437	-0.145549	-2.94882	1.64264e-16	944	0.00689152
4411	-0.946807	-6.85409	5.90728	1.69252e-16	945	0.00689882
17194	1.00141	-1.90778	2.90918	1.69728e-16	946	0.00690612
1095	-2.59049	-0.19861	-2.39188	1.70634e-16	947	0.00691342
3029	-3.50473	-0.708321	-2.79641	2.03487e-16	953	0.00695722
12597	-2.01587	0.741495	-2.75736	2.10267e-16	954	0.00696452
9367	-1.14365	-3.49929	2.35565	2.16949e-16	955	0.00697182
9515	0.396656	-2.22302	2.61968	2.19543e-16	956	0.00697912
2162	-1.13609	-3.92381	2.78771	2.23028e-16	958	0.00699372
12856	-0.609487	-3.0501	2.44061	2.24234e-16	960	0.00700832
2983	-2.49988	-0.0386851	-2.46119	2.32043e-16	961	0.00701562
13352	-2.68984	-5.04471	2.35487	2.44534e-16	962	0.00702292
11516	0.0847256	-2.532	2.61672	2.4647e-16	963	0.00703022
1061	-2.74716	-0.103965	-2.64319	2.614e-16	966	0.00705212
15387	-0.122772	-2.94127	2.8185	2.70802e-16	969	0.00707403
1157	-2.52469	-0.191651	-2.33304	2.93747e-16	972	0.00709593
3314	-0.136626	-3.75162	3.615	2.9464e-16	973	0.00710323
16595	-1.65802	-4.55714	2.89912	2.9551e-16	974	0.00711053
6327	-0.950575	-5.82758	4.87701	3.08833e-16	975	0.00711783
12787	-2.10895	0.236276	-2.34523	3.15177e-16	976	0.00712513
14575	1.39106	-1.10418	2.49524	3.28958e-16	977	0.00713243
10337	-2.8157	-0.106451	-2.70924	3.38579e-16	978	0.00713973
17029	-0.576393	-3.85897	3.28258	3.40096e-16	979	0.00714703
9457	-2.71441	-0.1825	-2.53191	3.56178e-16	980	0.00715433
14465	0.598138	-2.16771	2.76585	3.7549e-16	984	0.00718353
11164	-2.82759	0.385336	-3.21292	3.99245e-16	986	0.00719813
18172	-2.48886	-5.31787	2.82901	4.11513e-16	987	0.00720543
18212	0.150059	-2.34931	2.49937	4.19698e-16	988	0.00721273
13015	0.0917954	-3.17618	3.26797	4.79062e-16	991	0.00723463
14921	-2.74007	-0.358067	-2.382	4.8254e-16	992	0.00724193
7578	0.459425	-2.75262	3.21204	5.09492e-16	995	0.00726383
10152	-0.189125	-4.89224	4.70312	5.11776e-16	996	0.00727113
14286	0.405919	-3.2745	3.68042	5.63951e-16	998	0.00728574
2398	-2.30891	0.262891	-2.5718	5.74117e-16	999	0.00729304
17905	0.192985	-3.40204	3.59503	5.85745e-16	1000	0.00730034
13341	0.0749718	-3.63289	3.70787	6.31546e-16	1003	0.00732224
4678	-0.83731	-3.70045	2.86314	6.49693e-16	1004	0.00732954
15503	0.560504	-1.79987	2.36037	6.56775e-16	1005	0.00733684
9944	-2.81664	-0.44811	-2.36853	6.7632e-16	1006	0.00734414
10198	-1.32625	-6.01512	4.68887	7.19124e-16	1009	0.00736604
16884	-1.01009	-3.77184	2.76175	7.66543e-16	1011	0.00738064
5696	-2.76759	-0.332591	-2.435	8.2321e-16	1012	0.00738794
12563	0.428974	-4.78762	5.2166	8.52186e-16	1013	0.00739524
15199	1.22165	-1.81115	3.03281	8.53798e-16	1014	0.00740254
16400	-0.851101	-3.91886	3.06776	8.66236e-16	1015	0.00740984
15506	0.365068	-3.05579	3.42086	8.8274e-16	1016	0.00741714
18009	-1.34968	-4.13657	2.78689	8.84548e-16	1017	0.00742444
6640	-0.387091	-2.7831	2.39601	9.24055e-16	1020	0.00744634
17358	-3.41933	-0.843407	-2.57593	1.00492e-15	1024	0.00747554
15657	-1.37345	-4.95688	3.58343	1.04086e-15	1025	0.00748284
14611	-0.394546	-3.64813	3.25358	1.05267e-15	1026	0.00749014
5121	-4.26124	-1.26792	-2.99333	1.09352e-15	1030	0.00751935
13604	-2.76098	-0.269099	-2.49188	1.09769e-15	1031	0.00752665
3516	-0.0854211	-2.98098	2.89556	1.21787e-15	1034	0.00754855
4121	-0.508541	-3.42483	2.91629	1.22187e-15	1035	0.00755585
2065	-2.89315	-6.00576	3.11261	1.31042e-15	1038	0.00757775
1177	-3.25387	-0.436994	-2.81687	1.31153e-15	1039	0.00758505
11705	-2.80579	-0.416862	-2.38892	1.35352e-15	1041	0.00759965
13262	0.952145	-2.38369	3.33583	1.46381e-15	1045	0.00762885
2159	-0.368075	-3.10163	2.73355	1.54227e-15	1048	0.00765075
18215	-2.26254	-4.89684	2.6343	1.65499e-15	1051	0.00767265
3716	0.787627	-3.46247	4.2501	1.69728e-15	1055	0.00770185
5403	-3.56477	-0.527503	-3.03727	1.77786e-15	1056	0.00770915
17203	0.121094	-3.22319	3.34428	1.9836e-15	1058	0.00772376
8450	-3.48614	-0.932318	-2.55382	1.9943e-15	1059	0.00773106
9644	0.346989	-4.05531	4.40229	2.03397e-15	1060	0.00773836
4965	-1.05686	-3.89895	2.84209	2.04679e-15	1061	0.00774566
6378	-0.799483	-3.64125	2.84177	2.27719e-15	1066	0.00778216
3251	-0.403039	-4.89654	4.4935	2.30825e-15	1067	0.00778946
5950	-0.751715	-3.3002	2.54849	2.33049e-15	1068	0.00779676
11640	-2.83369	-0.0119229	-2.82176	2.35037e-15	1069	0.00780406
11433	0.166062	-3.26718	3.43324	2.36418e-15	1070	0.00781136
3898	-4.02097	-1.08782	-2.93315	2.37511e-15	1071	0.00781866
13365	0.610394	-3.49194	4.10233	2.39261e-15	1072	0.00782596
14395	-5.25641	-2.90027	-2.35614	2.42438e-15	1073	0.00783326
4905	-1.14669	-4.10598	2.95929	2.55342e-15	1075	0.00784786
1183	-2.23807	-4.89457	2.6565	2.78073e-15	1076	0.00785516
9620	0.141371	-3.77824	3.91961	2.83603e-15	1079	0.00787706
3912	-2.25164	0.150478	-2.40212	2.95078e-15	1081	0.00789166
3837	0.178813	-5.79684	5.97565	2.98529e-15	1082	0.00789896
10838	-0.736377	-3.94307	3.20669	3.11592e-15	1084	0.00791356
12604	-3.75287	-0.877393	-2.87548	3.20656e-15	1085	0.00792086
5961	-2.34313	0.113015	-2.45615	3.28597e-15	1087	0.00793547
16353	-0.110666	-3.17284	3.06218	3.41515e-15	1089	0.00795007
10146	-2.63238	0.180697	-2.81308	3.58179e-15	1091	0.00796467
16914	1.76319	-1.51066	3.27385	4.03934e-15	1093	0.00797927
12546	-3.53068	-0.734599	-2.79608	4.08417e-15	1094	0.00798657
9121	-0.383836	-3.76302	3.37918	4.1557e-15	1095	0.00799387
8075	-2.80932	0.123126	-2.93245	4.1696e-15	1096	0.00800117
18470	-0.459819	-3.26544	2.80562	4.23973e-15	1097	0.00800847
9651	0.107993	-2.44642	2.55442	4.31488e-15	1099	0.00802307
3087	-4.77256	-1.40141	-3.37116	4.58766e-15	1103	0.00805227
4419	-2.46949	0.0653558	-2.53484	4.84851e-15	1105	0.00806687
5217	-3.16394	-0.143285	-3.02066	5.09565e-15	1110	0.00810337
5495	-3.17952	-0.451592	-2.72793	5.41233e-15	1114	0.00813257
3131	-0.570597	-3.30787	2.73728	5.56332e-15	1116	0.00814717
4473	-1.83121	-4.61534	2.78413	5.76391e-15	1120	0.00817638
1234	-0.332568	-3.65464	3.32207	5.89133e-15	1122	0.00819098
13479	-0.207999	-3.60035	3.39235	6.19358e-15	1125	0.00821288
9497	-0.936039	-4.11011	3.17407	6.43083e-15	1127	0.00822748
5581	-3.15591	-0.500079	-2.65583	6.44758e-15	1128	0.00823478
7367	-2.36139	-6.34022	3.97883	6.51422e-15	1129	0.00824208
11711	-3.11196	-0.276522	-2.83544	6.89703e-15	1132	0.00826398
9582	-3.01984	-0.292887	-2.72695	7.07538e-15	1134	0.00827858
17314	-0.29171	-2.68483	2.39312	7.22811e-15	1137	0.00830048
6785	-0.882567	-5.4853	4.60273	7.77e-15	1138	0.00830778
11315	-0.551502	-3.58519	3.03369	7.82248e-15	1139	0.00831508
12584	0.110933	-4.53679	4.64772	7.89971e-15	1140	0.00832238
6837	1.39327	-1.56974	2.96301	8.03972e-15	1141	0.00832968
12012	0.095094	-2.53065	2.62575	8.10871e-15	1142	0.00833698
3217	-0.652835	-3.24535	2.59251	8.36333e-15	1145	0.00835888
2876	0.370032	-2.60981	2.97984	9.13409e-15	1148	0.00838079
1470	-0.308069	-2.9944	2.68633	9.561e-15	1149	0.00838809
3960	-2.86526	-0.446496	-2.41876	9.65967e-15	1150	0.00839539
3512	-0.921671	-4.09485	3.17317	1.01083e-14	1151	0.00840269
6579	-2.02548	0.866371	-2.89185	1.14289e-14	1156	0.00843919
13293	0.147382	-2.36331	2.51069	1.23891e-14	1162	0.00848299
13131	0.600344	-2.00946	2.60981	1.28967e-14	1164	0.00849759
3210	1.40181	-1.40615	2.80796	1.34854e-14	1166	0.00851219
15688	0.237594	-3.48421	3.72181	1.41618e-14	1167	0.00851949
16792	0.524372	-2.25919	2.78357	1.4715e-14	1170	0.00854139
12968	-3.31223	-0.501526	-2.81071	1.93981e-14	1178	0.0085998
16387	-0.617949	2.25509	-2.87304	1.94268e-14	1179	0.0086071
17890	-3.75962	-0.509652	-3.24997	2.00139e-14	1180	0.0086144
2279	-3.2598	-0.934769	-2.32504	2.04923e-14	1181	0.0086217
12305	-1.76806	0.652568	-2.42063	2.15978e-14	1182	0.008629
1221	-4.70534	-1.59477	-3.11056	2.23994e-14	1183	0.0086363
3024	-2.66214	-0.277627	-2.38451	2.2868e-14	1185	0.0086509
2820	-2.87445	-0.146033	-2.72842	2.31079e-14	1186	0.0086582
7867	0.844471	-1.55489	2.39936	2.37683e-14	1187	0.0086655
1759	-3.37296	-0.780683	-2.59228	2.4722e-14	1190	0.0086874
16448	-0.285381	-3.38202	3.09664	2.58769e-14	1192	0.008702
3280	-1.87458	-4.41835	2.54377	2.65901e-14	1193	0.0087093
16763	-0.5724	-4.93726	4.36486	2.85879e-14	1195	0.0087239
4799	-1.61718	-5.61801	4.00084	3.14001e-14	1201	0.0087677
2548	-4.37219	-1.52844	-2.84375	3.25444e-14	1204	0.0087896
1661	-2.13915	-7.18747	5.04832	3.34381e-14	1206	0.0088042
5487	-2.57554	0.312727	-2.88827	3.35244e-14	1207	0.00881151
17345	-0.435693	-3.68535	3.24966	3.37347e-14	1208	0.00881881
9285	-2.24109	0.126474	-2.36757	3.4849e-14	1209	0.00882611
9270	0.349565	-2.00539	2.35496	3.65914e-14	1212	0.00884801
3870	-0.410388	-3.10675	2.69636	3.6895e-14	1213	0.00885531
6651	0.0849169	-2.87484	2.95976	3.8482e-14	1216	0.00887721
8879	-3.42187	-0.925838	-2.49603	3.99661e-14	1221	0.00891371
13456	0.0582916	-2.26562	2.32392	4.12123e-14	1224	0.00893561
16258	-0.171314	-3.26411	3.09279	4.3277e-14	1227	0.00895751
13503	-0.873934	-3.84261	2.96868	4.35607e-14	1229	0.00897211
6305	1.90036	-0.626267	2.52662	4.5167e-14	1232	0.00899401
14386	-0.16492	-2.73253	2.56761	4.62246e-14	1233	0.00900131
15600	-0.401766	-4.02569	3.62392	4.62274e-14	1234	0.00900861
1079	-2.77327	-0.382914	-2.39035	4.69568e-14	1237	0.00903052
15995	-0.061242	-2.75315	2.6919	4.77161e-14	1239	0.00904512
2932	-3.1232	-0.477174	-2.64602	4.94907e-14	1241	0.00905972
1122	-2.52579	-0.151826	-2.37397	5.32411e-14	1243	0.00907432
3160	-1.05831	-5.29926	4.24095	5.41611e-14	1245	0.00908892
4485	1.43028	-1.68615	3.11643	5.56547e-14	1248	0.00911082
1262	-2.2981	0.10134	-2.39944	5.74728e-14	1251	0.00913272
10091	-3.95228	-1.29258	-2.6597	5.75388e-14	1252	0.00914002
2940	0.473226	-1.94914	2.42236	5.94048e-14	1254	0.00915462
8636	0.146456	-2.44167	2.58813	5.99001e-14	1255	0.00916192
7121	-0.244875	-4.31277	4.0679	6.10615e-14	1257	0.00917652
10412	0.613706	-2.48278	3.09649	6.20167e-14	1259	0.00919112
11618	-2.91499	-0.418814	-2.49617	6.36873e-14	1260	0.00919842
4474	-3.72605	-0.937396	-2.78865	6.7106e-14	1265	0.00923492
1396	-3.34537	-0.685915	-2.65945	6.79771e-14	1268	0.00925683
7856	-0.398493	-4.06854	3.67004	6.83161e-14	1269	0.00926413
16453	-0.0983665	-2.85234	2.75397	6.86007e-14	1270	0.00927143
4804	-2.85333	-0.509084	-2.34425	6.9013e-14	1271	0.00927873
11706	-2.21072	0.346684	-2.5574	7.20414e-14	1274	0.00930063
3753	-1.74381	-5.11217	3.36836	7.34877e-14	1275	0.00930793
18236	-1.17222	-3.55474	2.38252	7.66069e-14	1277	0.00932253
11399	-0.0183415	-2.70283	2.68449	8.03581e-14	1279	0.00933713
7661	-3.42527	0.0499896	-3.47526	8.20508e-14	1280	0.00934443
16960	0.0172331	-2.53651	2.55374	8.47838e-14	1281	0.00935173
4197	-1.15682	-5.03663	3.87981	1.00746e-13	1285	0.00938093
5310	-1.07838	-3.52637	2.44799	1.02105e-13	1289	0.00941013
9258	1.82277	-1.56885	3.39163	1.12225e-13	1294	0.00944663
6701	-0.790307	-3.49367	2.70336	1.14278e-13	1296	0.00946124
11327	-0.157232	-2.84955	2.69232	1.15672e-13	1298	0.00947584
3019	-3.05664	-0.476734	-2.57991	1.20682e-13	1299	0.00948314
16409	0.0226648	-3.84724	3.86991	1.27631e-13	1301	0.00949774
7612	-0.480225	-5.82678	5.34656	1.33863e-13	1302	0.00950504
10521	-1.12267	-3.6931	2.57042	1.34341e-13	1303	0.00951234
11326	-7.93236	-5.22697	-2.7054	1.53058e-13	1308	0.00954884
7798	-2.92509	-7.75551	4.83042	1.62506e-13	1311	0.00957074
16732	-0.349451	-2.91879	2.56933	1.69174e-13	1315	0.00959994
6485	-2.05339	-5.12992	3.07653	1.69305e-13	1316	0.00960724
16215	0.532052	-1.9951	2.52715	1.76627e-13	1318	0.00962184
405	0.100072	-2.75206	2.85213	1.7758e-13	1319	0.00962914
13977	1.1792	-2.35121	3.53042	1.78685e-13	1320	0.00963644
4027	-3.39389	-6.85984	3.46595	1.9111e-13	1328	0.00969485
12732	-2.32121	0.123817	-2.44502	2.03931e-13	1332	0.00972405
13241	-0.0158472	-2.48667	2.47082	2.08866e-13	1334	0.00973865
18324	-4.23954	-6.83705	2.59751	2.11806e-13	1335	0.00974595
9482	-2.98987	0.363507	-3.35338	2.26209e-13	1341	0.00978975
7452	-2.51983	-0.175766	-2.34407	2.6175e-13	1347	0.00983355
6534	-2.26067	0.273236	-2.5339	2.63056e-13	1348	0.00984085
14367	0.107915	-2.93351	3.04142	2.80339e-13	1352	0.00987005
10190	-0.974217	-4.56277	3.58855	2.87178e-13	1354	0.00988465
15958	-1.05193	-4.08264	3.03071	2.99188e-13	1356	0.00989926
6847	-0.34572	-5.87418	5.52846	3.01097e-13	1358	0.00991386
13109	0.492616	-3.84435	4.33697	3.19271e-13	1362	0.00994306
11969	-3.27035	-0.920218	-2.35013	3.45548e-13	1367	0.00997956
1809	-2.73164	-0.285341	-2.4463	3.485e-13	1368	0.00998686
10345	2.33626	-0.635062	2.97132	3.73768e-13	1374	0.0100307
2595	-0.167646	-2.7493	2.58166	3.88284e-13	1376	0.0100453
5618	-2.6423	-0.250073	-2.39223	3.88535e-13	1377	0.0100526
3704	-2.54742	-0.106862	-2.44056	4.01205e-13	1378	0.0100599
17327	-0.619322	-3.0255	2.40618	4.07647e-13	1379	0.0100672
11300	-0.161025	-4.29298	4.13196	4.10159e-13	1380	0.0100745
15032	-0.743768	-3.3916	2.64783	4.40002e-13	1386	0.0101183
5009	-0.361325	-4.40484	4.04351	4.9958e-13	1393	0.0101694
17158	1.34495	-1.66109	3.00604	5.28786e-13	1397	0.0101986
11355	-0.22293	-4.78652	4.56359	5.56929e-13	1400	0.0102205
4145	-0.0748068	-2.90425	2.82944	5.95936e-13	1404	0.0102497
18412	-0.946538	-3.97591	3.02937	6.57593e-13	1412	0.0103081
9604	-1.86822	0.769789	-2.63801	7.05805e-13	1418	0.0103519
4432	-2.57861	0.222705	-2.80131	7.25319e-13	1419	0.0103592
8076	-2.26897	0.173771	-2.44274	7.68357e-13	1422	0.0103811
7973	-0.186828	-2.79495	2.60812	7.87135e-13	1424	0.0103957
9507	-3.19703	-0.632918	-2.56411	8.37705e-13	1428	0.0104249
7739	-1.19152	-4.15171	2.96019	8.41693e-13	1429	0.0104322
6776	0.551803	-3.30156	3.85337	8.84785e-13	1433	0.0104614
15869	-3.22697	-5.74033	2.51336	9.17018e-13	1436	0.0104833
2601	-3.23493	-0.772877	-2.46205	9.27773e-13	1437	0.0104906
17746	-0.362401	-4.02255	3.66015	9.50785e-13	1440	0.0105125
15765	-0.928475	-3.87	2.94152	9.77229e-13	1442	0.0105271
11233	-3.64926	-1.13737	-2.51189	9.82114e-13	1443	0.0105344
4896	-0.668207	-3.15246	2.48425	1.00392e-12	1444	0.0105417
7679	-3.57885	-0.484114	-3.09473	1.01934e-12	1445	0.010549
1198	-3.12176	-0.31905	-2.80271	1.06901e-12	1450	0.0105855
17277	-0.247912	-2.65728	2.40936	1.15035e-12	1455	0.010622
2894	-3.0631	-0.671872	-2.39123	1.15689e-12	1456	0.0106293
2006	-2.85583	-0.525699	-2.33013	1.17197e-12	1458	0.0106439
18398	-1.69574	-4.07988	2.38414	1.17369e-12	1459	0.0106512
18298	0.232342	-2.48819	2.72053	1.19355e-12	1462	0.0106731
7618	-2.39474	0.363061	-2.7578	1.24021e-12	1463	0.0106804
3863	-1.79037	-4.96035	3.16998	1.28272e-12	1465	0.010695
7806	-0.991242	-3.8775	2.88626	1.35379e-12	1468	0.0107169
16967	0.60595	-2.21057	2.81652	1.37933e-12	1473	0.0107534
14017	1.37226	-1.43089	2.80315	1.38468e-12	1474	0.0107607
9508	-2.85847	-0.0523614	-2.80611	1.41205e-12	1476	0.0107753
8184	0.665924	-2.73598	3.4019	1.42973e-12	1478	0.0107899
14806	-2.46642	-0.131223	-2.3352	1.46238e-12	1480	0.0108045
10747	0.0997273	-2.78187	2.8816	1.51376e-12	1481	0.0108118
5276	-1.41931	0.915021	-2.33433	1.55922e-12	1484	0.0108337
12820	-2.52638	-0.183045	-2.34333	1.57023e-12	1487	0.0108556
5617	-0.278958	-3.32212	3.04316	1.59693e-12	1488	0.0108629
13106	0.981604	-2.71004	3.69164	1.77613e-12	1499	0.0109432
4567	-1.5663	0.988085	-2.55438	1.88974e-12	1505	0.010987
17518	-0.500767	-3.23297	2.7322	1.94525e-12	1508	0.0110089
10682	-0.836457	-3.61915	2.78269	2.13294e-12	1512	0.0110381
12583	0.105542	-3.45935	3.5649	2.1718e-12	1513	0.0110454
18363	-0.0139957	-3.28079	3.26679	2.21044e-12	1515	0.01106
9338	-0.31987	-4.70464	4.38477	2.3926e-12	1520	0.0110965
12379	-2.55776	-0.201021	-2.35674	2.57198e-12	1524	0.0111257
13865	-2.63104	0.224944	-2.85599	2.70418e-12	1528	0.0111549
19000	-0.464516	-3.50707	3.04255	2.7456e-12	1529	0.0111622
16419	-1.11253	-4.12646	3.01394	2.93312e-12	1532	0.0111841
8941	-2.9704	-5.75092	2.78052	3.21274e-12	1535	0.011206
16181	-3.75858	-1.30953	-2.44905	3.33964e-12	1537	0.0112206
11933	-4.77105	-1.63392	-3.13712	3.58318e-12	1542	0.0112571
8534	-0.127422	-2.53158	2.40416	3.67199e-12	1544	0.0112717
17902	-1.56108	-5.35776	3.79667	3.85858e-12	1548	0.0113009
7708	-2.03545	0.485974	-2.52142	3.92847e-12	1550	0.0113155
8465	-2.23437	-4.98476	2.75038	4.00251e-12	1553	0.0113374
12532	-5.39566	-2.99618	-2.39949	4.06864e-12	1554	0.0113447
9195	-2.87411	0.302206	-3.17632	4.086e-12	1556	0.0113593
10109	-1.53674	-3.97698	2.44024	4.15438e-12	1557	0.0113666
12500	-4.00662	-1.10144	-2.90518	4.62753e-12	1566	0.0114323
12324	-0.549106	-2.93019	2.38108	4.8057e-12	1571	0.0114688
4003	-4.07395	-6.98976	2.91581	5.07349e-12	1573	0.0114834
17803	-0.853558	-4.71899	3.86543	5.25231e-12	1576	0.0115053
8674	-0.54429	-3.27989	2.7356	5.2537e-12	1577	0.0115126
16117	1.2666	-1.23877	2.50536	5.51694e-12	1580	0.0115345
8143	-0.635267	-2.96987	2.3346	5.6199e-12	1581	0.0115418
7508	-0.461463	-2.92703	2.46557	6.28992e-12	1589	0.0116002
4400	-0.587256	-3.06297	2.47572	6.3338e-12	1590	0.0116075
15385	1.11677	-1.39802	2.5148	7.12568e-12	1594	0.0116367
9489	-0.178837	-2.51637	2.33753	7.1418e-12	1595	0.011644
8368	-2.15022	0.3917	-2.54192	7.48024e-12	1597	0.0116586
14232	-1.21611	-4.10129	2.88518	8.32877e-12	1610	0.0117535
1887	-1.42241	-3.76024	2.33783	8.60036e-12	1612	0.0117681
1559	-1.53641	-4.04789	2.51148	9.38768e-12	1616	0.0117973
13684	-0.674382	-3.53721	2.86283	9.39738e-12	1617	0.0118046
8297	-1.64012	1.73759	-3.37771	9.42082e-12	1618	0.0118119
16755	-0.767605	-3.92963	3.16202	9.99475e-12	1623	0.0118484
11434	0.122698	-4.13829	4.26098	1.03452e-11	1624	0.0118557
13862	-2.58682	0.178982	-2.7658	1.06081e-11	1627	0.0118776
14643	-0.794367	-3.35266	2.5583	1.12796e-11	1631	0.0119068
7746	-1.22567	-4.7668	3.54113	1.14136e-11	1632	0.0119141
896	-3.08065	-0.732208	-2.34844	1.15674e-11	1635	0.011936
16466	-0.624507	-3.76463	3.14012	1.16528e-11	1636	0.0119433
642	-0.408309	-3.77799	3.36969	1.43518e-11	1644	0.0120018
12923	-1.24233	-3.69438	2.45205	1.48147e-11	1651	0.0120529
9809	-1.85161	-4.32825	2.47664	1.57725e-11	1654	0.0120748
16952	-0.947526	-3.29601	2.34849	1.82894e-11	1660	0.0121186
17235	-1.87017	-5.04713	3.17696	1.83118e-11	1661	0.0121259
7881	-2.4983	0.00646199	-2.50476	1.91906e-11	1666	0.0121624
16780	-0.377623	-3.49267	3.11505	2.14303e-11	1673	0.0122135
621	-0.503603	-3.62813	3.12453	2.16267e-11	1675	0.0122281
7120	0.131853	-2.23633	2.36818	2.2192e-11	1677	0.0122427
10090	-1.837	-4.41042	2.57342	2.37193e-11	1682	0.0122792
7094	0.738429	-1.80965	2.54808	2.38974e-11	1685	0.0123011
1862	-2.91641	-6.75123	3.83481	2.4572e-11	1688	0.012323
14149	-2.31072	0.110343	-2.42106	2.72094e-11	1694	0.0123668
15637	-2.1945	0.676589	-2.87109	2.78383e-11	1695	0.0123741
12122	0.0657463	-3.34127	3.40702	2.81781e-11	1697	0.0123887
12316	-3.16751	-0.50788	-2.65963	2.87833e-11	1703	0.0124325
13607	-1.57587	-5.23093	3.65505	2.89941e-11	1704	0.0124398
8889	-2.16743	0.227832	-2.39526	2.9168e-11	1705	0.0124471
7981	-1.54544	-4.64656	3.10112	2.93343e-11	1706	0.0124544
18316	-1.71874	-5.00635	3.28761	3.14503e-11	1712	0.0124982
8668	-2.17376	0.215486	-2.38925	3.2167e-11	1713	0.0125055
11404	-0.555303	-4.80158	4.24627	3.23631e-11	1714	0.0125128
10686	-3.51858	-0.828251	-2.69033	3.6945e-11	1727	0.0126077
5153	-4.2032	-8.33046	4.12726	3.83701e-11	1735	0.0126661
12821	-2.32623	0.10459	-2.43082	3.97669e-11	1739	0.0126953
6227	0.536934	-2.09665	2.63359	4.36743e-11	1751	0.0127829
827	0.979405	-2.91366	3.89306	4.49453e-11	1753	0.0127975
17180	1.77516	-0.762017	2.53717	4.59877e-11	1755	0.0128121
14564	-1.77381	0.950676	-2.72449	4.61464e-11	1756	0.0128194
11926	-4.79884	-1.97598	-2.82286	4.76615e-11	1758	0.012834
3237	-0.743859	-4.82828	4.08442	4.79363e-11	1760	0.0128486
1856	-1.41003	-3.85319	2.44316	4.82053e-11	1761	0.0128559
5429	-3.2605	-0.597526	-2.66298	4.96074e-11	1764	0.0128778
2202	-2.4257	-0.0118567	-2.41384	5.29648e-11	1765	0.0128851
2570	-0.0697694	-3.00995	2.94018	5.37411e-11	1767	0.0128997
9602	-0.549702	-3.61857	3.06886	5.59793e-11	1771	0.0129289
6773	0.359927	-3.94617	4.3061	5.67376e-11	1772	0.0129362
6456	-2.30668	0.0323583	-2.33904	5.78206e-11	1777	0.0129727
13618	0.545616	-2.52266	3.06827	6.31033e-11	1783	0.0130165
4629	-2.72209	-0.211529	-2.51056	6.43273e-11	1787	0.0130457
12226	-2.00396	0.42585	-2.42981	6.64906e-11	1789	0.0130603
14497	-3.8913	-1.39246	-2.49884	7.07191e-11	1797	0.0131187
13387	0.323876	-2.94381	3.26768	7.20255e-11	1799	0.0131333
6335	-0.0140165	-3.10413	3.09012	7.22577e-11	1800	0.0131406
15220	-0.109649	-3.34614	3.2365	7.60848e-11	1804	0.0131698
11882	-0.526699	-3.04926	2.52256	8.1628e-11	1812	0.0132282
6071	0.0990847	-3.7106	3.80968	8.21801e-11	1813	0.0132355
9735	1.09559	-1.79283	2.88842	8.26646e-11	1815	0.0132501
15090	-0.463376	-4.11412	3.65074	8.74034e-11	1822	0.0133012
7483	-2.55844	0.118318	-2.67676	8.76132e-11	1823	0.0133085
16192	-0.434047	-2.80772	2.37367	9.05975e-11	1827	0.0133377
12851	-2.11171	-4.61455	2.50284	9.71322e-11	1838	0.013418
11395	-0.89991	-4.92185	4.02194	1.13042e-10	1848	0.013491
11313	-0.100001	-4.26731	4.16731	1.13144e-10	1849	0.0134983
11488	-0.425222	-4.18087	3.75564	1.1652e-10	1851	0.0135129
8332	-0.8123	1.54745	-2.35975	1.17352e-10	1852	0.0135202
16939	-2.99291	-0.5573	-2.43561	1.20742e-10	1856	0.0135494
6280	-0.70818	-3.52077	2.81258	1.31705e-10	1858	0.013564
8151	-3.91033	-1.08302	-2.82731	1.32404e-10	1859	0.0135713
5551	-3.73106	-6.60164	2.87057	1.48602e-10	1867	0.0136297
6587	-4.5532	-2.11882	-2.43438	1.62809e-10	1874	0.0136808
17106	-0.474167	-3.13295	2.65879	1.66039e-10	1875	0.0136881
16201	0.184012	-2.44871	2.63272	1.66488e-10	1876	0.0136954
3843	-2.71398	-0.204525	-2.50946	1.70809e-10	1878	0.01371
15905	1.05175	-1.85617	2.90793	1.73146e-10	1880	0.0137246
3934	-1.46352	-4.9131	3.44958	1.76026e-10	1882	0.0137392
8874	-0.93623	-3.52381	2.58758	1.84777e-10	1883	0.0137465
16467	-1.63756	-5.93838	4.30083	1.8799e-10	1885	0.0137611
1937	-3.725	-1.33917	-2.38583	2.18665e-10	1900	0.0138706
5857	0.960161	-1.47153	2.4317	2.27183e-10	1905	0.0139071
6304	-1.01454	-5.57675	4.56222	2.57631e-10	1916	0.0139874
9288	-0.222483	-2.9212	2.69871	2.62999e-10	1918	0.014002
7751	-1.45535	-4.90888	3.45353	2.82403e-10	1925	0.0140531
13966	0.0577009	-3.07677	3.13447	2.8496e-10	1926	0.0140604
8735	-0.475552	-3.26444	2.78888	2.99465e-10	1934	0.0141188
10798	-3.58481	-0.943073	-2.64174	3.27619e-10	1941	0.01417
9272	-2.11699	0.436867	-2.55386	3.33682e-10	1944	0.0141919
7036	-3.20129	-0.722693	-2.4786	3.57647e-10	1950	0.0142357
7608	-1.73575	-5.50513	3.76938	3.6462e-10	1953	0.0142576
10225	-3.71323	-1.24558	-2.46766	3.66759e-10	1954	0.0142649
16204	-0.643272	-4.63198	3.9887	3.75268e-10	1955	0.0142722
11683	-5.16454	-2.80586	-2.35868	3.85348e-10	1962	0.0143233
8861	-5.85787	-2.75245	-3.10542	3.89947e-10	1963	0.0143306
10186	-2.66558	-5.11297	2.44739	3.96532e-10	1966	0.0143525
15642	-0.346473	-3.10388	2.75741	4.51274e-10	1973	0.0144036
15864	-1.09252	-3.47378	2.38126	4.96489e-10	1981	0.014462
11356	-0.737062	-3.37259	2.63552	5.1584e-10	1985	0.0144912
5056	-1.64521	-4.63608	2.99087	5.19885e-10	1986	0.0144985
7863	-2.7346	-0.352469	-2.38213	5.42335e-10	1991	0.014535
16840	-0.176281	-3.14717	2.97089	5.43295e-10	1992	0.0145423
17114	-1.39225	-3.75255	2.3603	5.5371e-10	1993	0.0145496
11418	-0.791478	-3.6983	2.90682	6.01712e-10	1999	0.0145934
2264	-3.90503	-1.02699	-2.87804	6.12858e-10	2004	0.0146299
8391	-1.8987	0.575771	-2.47447	6.55994e-10	2009	0.0146664
9164	-2.91016	0.323291	-3.23345	6.79591e-10	2016	0.0147175
3397	-2.09193	-4.52716	2.43523	7.13486e-10	2022	0.0147613
8341	-2.43056	-6.65165	4.22109	7.88779e-10	2028	0.0148051
12022	-1.25982	-3.81526	2.55544	8.0971e-10	2031	0.014827
3947	-4.78497	-2.16541	-2.61956	8.80331e-10	2037	0.0148708
12679	0.0110361	-2.66321	2.67424	9.22259e-10	2043	0.0149146
11550	-0.395521	-3.29805	2.90253	9.39554e-10	2044	0.0149219
1438	-0.461778	-2.78775	2.32597	9.55001e-10	2045	0.0149292
5057	-3.81223	-8.79018	4.97796	9.67694e-10	2047	0.0149438
9650	0.646501	-2.37676	3.02326	9.75142e-10	2049	0.0149584
7716	-1.42469	-4.11915	2.69446	1.00739e-09	2056	0.0150095
18663	0.109649	-3.07773	3.18738	1.04182e-09	2060	0.0150387
13806	-2.68724	0.0445499	-2.73179	1.27751e-09	2079	0.0151774
6637	0.228218	-2.15106	2.37928	1.30152e-09	2081	0.015192
7824	-1.08062	-4.04999	2.96937	1.39782e-09	2087	0.0152358
13328	-1.94197	0.466233	-2.4082	1.41476e-09	2091	0.015265
16361	-0.65311	-4.64296	3.98985	1.43469e-09	2092	0.0152723
11481	-0.442479	-3.0755	2.63302	1.49874e-09	2096	0.0153015
1985	-1.27056	-4.42343	3.15287	1.52776e-09	2101	0.015338
18662	0.490421	-2.66996	3.16038	1.69369e-09	2115	0.0154402
10400	0.00106857	-2.40166	2.40273	1.92019e-09	2127	0.0155278
7153	-1.1589	-3.60459	2.4457	1.92647e-09	2128	0.0155351
16843	-0.783601	-3.24657	2.46297	2.09993e-09	2139	0.0156154
8588	-1.35421	-4.21937	2.86516	2.3689e-09	2145	0.0156592
16874	0.6464	-3.54134	4.18774	2.41245e-09	2146	0.0156665
7758	-1.94715	-4.44687	2.49972	2.44879e-09	2147	0.0156738
14247	-3.26978	-0.692539	-2.57724	2.4699e-09	2150	0.0156957
15576	0.460291	-2.23416	2.69445	3.08651e-09	2169	0.0158344
9995	-0.551283	-2.91865	2.36737	3.42257e-09	2184	0.0159439
10290	-0.6461	-3.44324	2.79714	3.52531e-09	2190	0.0159877
16184	-0.588389	-3.16372	2.57533	3.56454e-09	2193	0.0160096
6457	-2.69999	-0.296183	-2.40381	3.66765e-09	2195	0.0160242
13143	-0.0351156	-2.393	2.35788	3.88618e-09	2202	0.0160753
3491	-0.382827	-3.3938	3.01097	4.53485e-09	2218	0.0161921
15597	1.24931	-2.30155	3.55086	4.99729e-09	2230	0.0162797
4426	-1.48123	-4.49564	3.01441	5.20882e-09	2231	0.016287
14176	-2.89525	-0.541138	-2.35411	5.44451e-09	2236	0.0163236
19050	-0.853964	-3.97615	3.12219	6.46233e-09	2253	0.0164477
11089	-1.66828	-4.0144	2.34612	7.00399e-09	2262	0.0165134
15498	0.539448	-2.14262	2.68207	8.72941e-09	2280	0.0166448
18334	-0.801239	-3.47302	2.67178	9.84945e-09	2290	0.0167178
604	2.73688	-0.481209	3.21809	1.06399e-08	2304	0.01682
4483	-1.52941	0.836703	-2.36611	1.09971e-08	2307	0.0168419
1058	-1.6559	-4.25302	2.59713	1.10773e-08	2311	0.0168711
15599	-4.12975	-1.39663	-2.73311	1.16712e-08	2319	0.0169295
17881	0.359703	-2.30845	2.66815	1.34854e-08	2336	0.0170536
15550	-2.22737	-4.55229	2.32492	1.44603e-08	2342	0.0170974
8165	-4.57898	-2.12415	-2.45483	1.70045e-08	2355	0.0171923
9726	1.38398	-1.49916	2.88314	2.04689e-08	2374	0.017331
16272	-3.05013	-0.417529	-2.6326	2.15871e-08	2377	0.0173529
17284	-1.18565	-3.67103	2.48539	2.42685e-08	2390	0.0174478
3143	-2.76304	-5.5968	2.83376	2.97237e-08	2419	0.0176595
3303	-2.66199	0.00380783	-2.66579	3.08923e-08	2426	0.0177106
4076	-3.82678	-1.45659	-2.37018	3.48346e-08	2437	0.0177909
3828	-2.37043	0.0165335	-2.38697	3.57345e-08	2439	0.0178055
8937	-3.56285	-1.19504	-2.36781	3.95909e-08	2448	0.0178712
11637	-1.08311	-3.51181	2.4287	4.05604e-08	2451	0.0178931
14469	-5.43508	-1.5547	-3.88038	4.11131e-08	2457	0.0179369
14554	-5.77923	-1.76659	-4.01264	4.15452e-08	2459	0.0179515
10032	-4.08746	-1.21853	-2.86894	4.7543e-08	2482	0.0181194
3215	-1.81155	-5.00823	3.19669	5.98118e-08	2517	0.0183749
2297	-3.69693	-1.36465	-2.33228	6.85519e-08	2533	0.0184918
4925	-2.42768	-5.20552	2.77785	6.96567e-08	2537	0.018521
11614	-1.25856	-5.26636	4.0078	7.13451e-08	2543	0.0185648
15033	0.672474	-1.71589	2.38836	7.74821e-08	2550	0.0186159
3229	-1.52338	-4.47675	2.95337	7.84534e-08	2551	0.0186232
17170	-1.68376	-4.50146	2.8177	8.40204e-08	2558	0.0186743
17672	-1.38392	0.965164	-2.34909	1.10187e-07	2592	0.0189225
6715	0.973013	-1.37016	2.34318	1.18438e-07	2602	0.0189955
3234	-1.96603	-4.48573	2.5197	1.25873e-07	2612	0.0190685
1794	-3.55185	-0.977338	-2.57451	1.27453e-07	2614	0.0190831
1886	1.16679	-1.21142	2.37821	1.422e-07	2632	0.0192145
11901	-3.2196	-0.806355	-2.41324	1.43793e-07	2635	0.0192364
14615	-4.47822	-1.9875	-2.49072	1.47283e-07	2637	0.019251
18394	-0.708099	-3.57457	2.86647	1.61112e-07	2650	0.0193459
3378	-1.27202	-3.73141	2.45939	1.79329e-07	2669	0.0194846
13837	1.7049	-1.03388	2.73879	1.80781e-07	2672	0.0195065
5619	-3.84892	-7.20118	3.35226	2.15617e-07	2702	0.0197255
6128	-3.10853	-6.42265	3.31412	2.36466e-07	2723	0.0198788
18677	-0.105556	-2.75446	2.6489	2.38864e-07	2726	0.0199007
11680	-1.36028	-3.80347	2.44318	2.42755e-07	2730	0.0199299
17775	-1.38784	-3.71965	2.33181	2.65604e-07	2738	0.0199883
18385	-4.74195	-2.11282	-2.62913	3.10016e-07	2762	0.0201635
17547	-1.60421	1.01884	-2.62306	3.34614e-07	2773	0.0202438
1210	-3.66643	-6.13649	2.47006	5.02369e-07	2839	0.0207257
11254	-2.45114	-5.34386	2.89272	5.06953e-07	2841	0.0207403
16344	-1.84131	-4.26485	2.42354	5.49218e-07	2858	0.0208644
17092	1.28482	-1.23302	2.51784	6.58591e-07	2882	0.0210396
6733	-5.12799	-2.47395	-2.65404	6.6975e-07	2885	0.0210615
1872	-3.64411	-1.29248	-2.35163	6.96435e-07	2892	0.0211126
5387	-3.72216	-6.57842	2.85626	7.04733e-07	2895	0.0211345
1813	-2.97937	-5.6839	2.70452	8.02618e-07	2913	0.0212659
10440	-3.87858	-6.20612	2.32754	1.00141e-06	2954	0.0215652
16350	-2.55902	-5.61039	3.05137	1.19199e-06	2977	0.0217331
11275	-0.739695	-3.13384	2.39415	1.30009e-06	2989	0.0218207
5280	-3.83585	-1.29157	-2.54429	1.45598e-06	3003	0.0219229
5374	-2.61565	-5.00019	2.38454	1.49149e-06	3005	0.0219375
4122	-2.94352	-0.552171	-2.39135	1.89608e-06	3038	0.0221784
5353	-0.0196544	-2.94508	2.92543	2.0542e-06	3058	0.0223244
3823	-3.4418	-1.10465	-2.33715	2.31343e-06	3074	0.0224412
18118	-4.1793	-1.44067	-2.73863	2.52888e-06	3090	0.022558
3204	0.0981565	-2.27903	2.37718	2.72448e-06	3106	0.0226748
6140	-3.18292	-5.688	2.50508	3.12273e-06	3128	0.0228355
12741	-3.36127	-0.991182	-2.37008	3.23554e-06	3133	0.022872
18105	-4.10628	-1.39479	-2.71149	3.78623e-06	3161	0.0230764
18167	-3.76116	-1.21277	-2.54839	4.07287e-06	3170	0.0231421
14307	-3.22415	-6.49136	3.26721	6.1278e-06	3237	0.0236312
6803	-0.964072	-4.18168	3.21761	1.53844e-05	3398	0.0248065
888	-5.06147	-2.27046	-2.79101	1.68725e-05	3409	0.0248868
4805	-5.90683	-3.54218	-2.36465	1.79124e-05	3419	0.0249598
1521	-4.36359	-1.96885	-2.39474	2.94168e-05	3516	0.025668
15088	-2.56495	-4.90345	2.3385	3.24583e-05	3537	0.0258213
47	0.480477			HTK only
142	0.762537			HTK only
353	1.81813			HTK only
406	-0.46265			HTK only
543	0.364814			HTK only
637	-0.411721			HTK only
646	0.705151			HTK only
792	0.563575			HTK only
944	-0.587425			HTK only
2198	-5.03142			HTK only
2513	1.82195			HTK only
2864	0.804346			HTK only
2897	0.680527			HTK only
2905	0.221862			HTK only
2927	0.260565			HTK only
3016	0.371327			HTK only
3239	-1.61203			HTK only
3249	-0.154326			HTK only
3279	0.93561			HTK only
3282	-1.66433			HTK only
3304	0.144215			HTK only
3347	-0.922768			HTK only
3414	1.03643			HTK only
3420	0.885179			HTK only
3481	-2.93658			HTK only
3484	2.17608			HTK only
3657	-1.80584			HTK only
3696	-1.68819			HTK only
3783	2.11748			HTK only
4034	1.95811			HTK only
4060	-1.22588			HTK only
4106	-0.640618			HTK only
4254	-0.00307879			HTK only
4581	0.881648			HTK only
4676	-0.827033			HTK only
4736	-1.20303			HTK only
4768	-1.27418			HTK only
4815		-0.070305		Non-HTK only
4951	-0.0256811			HTK only
4976	0.101978			HTK only
5669	0.850341			HTK only
5731	1.23191			HTK only
5766	1.00854			HTK only
5822	0.817368			HTK only
5901	-0.627209			HTK only
5911	1.48597			HTK only
5923	-0.831977			HTK only
5953	-1.07344			HTK only
6060		1.82193		Non-HTK only
6086		0.918034		Non-HTK only
6130	1.80507			HTK only
6133	1.9939			HTK only
6317	0.0631331			HTK only
6376	0.0215181			HTK only
6395	0.822784			HTK only
6569	1.06977			HTK only
7105	0.794011			HTK only
7159	-3.01043			HTK only
7339	0.00463712			HTK only
7441	-2.28849			HTK only
7467	-0.300229			HTK only
7580	1.13437			HTK only
7774	0.122985			HTK only
7930	-0.84487			HTK only
7945	1.34781			HTK only
7953	0.742705			HTK only
7958	0.391911			HTK only
7992	-0.17512			HTK only
8197	-1.01148			HTK only
8384	0.0990572			HTK only
8444	-1.02515			HTK only
8481	0.0346631			HTK only
8514	0.628979			HTK only
8627	-0.0220695			HTK only
8628	-0.108992			HTK only
8826	-1.16527			HTK only
8829	-0.880128			HTK only
8928	1.13696			HTK only
8949	0.510627			HTK only
8956	-0.0867687			HTK only
9033	0.911335			HTK only
9109	-2.0039			HTK only
9150	-0.385604			HTK only
9180	0.00461482			HTK only
9187	-0.826921			HTK only
9255	-4.57973			HTK only
9330	-0.61607			HTK only
9350	-0.888417			HTK only
9364	-0.750227			HTK only
9555	-1.74321			HTK only
9565	-0.0257845			HTK only
9701	1.35132			HTK only
9723	0.462263			HTK only
9781	0.686508			HTK only
9927	0.199604			HTK only
10093	1.20226			HTK only
10105	-1.63292			HTK only
10289	0.844282			HTK only
10319	0.124774			HTK only
10456	-0.549566			HTK only
10488	-1.59244			HTK only
10617	-2.56755			HTK only
10932	-1.16			HTK only
11021	-2.02832			HTK only
11291	-2.73891			HTK only
11305	-0.211284			HTK only
11474	1.07532			HTK only
11499		0.18113		Non-HTK only
11577	-0.429049			HTK only
11899	0.712945			HTK only
11921	-1.7701			HTK only
12147	1.56821			HTK only
12268	0.505445			HTK only
12351	-0.0546282			HTK only
12537	0.476631			HTK only
12635	-4.93113			HTK only
12684	1.75304			HTK only
12740	-1.19982			HTK only
12864	1.51313			HTK only
12871	-0.9377			HTK only
12905	-0.291066			HTK only
12913	-0.531851			HTK only
12965	-2.80039			HTK only
12996	2.21137			HTK only
13010	-2.19648			HTK only
13082	1.3443			HTK only
13242	1.72086			HTK only
13249	1.51598			HTK only
13309	-0.155104			HTK only
13381	0.0725567			HTK only
13493	-0.366864			HTK only
13512	-2.04967			HTK only
13603	-2.50408			HTK only
13616	-0.295172			HTK only
13631	-0.233934			HTK only
13654	-2.34806			HTK only
13680	0.827962			HTK only
13691	-0.606359			HTK only
13698	-0.813122			HTK only
13779	1.19815			HTK only
13874	2.11097			HTK only
13884	-0.248338			HTK only
13995	-0.243886			HTK only
14156	-1.57005			HTK only
14211	-1.0665			HTK only
14236	0.927553			HTK only
14348	-0.652918			HTK only
14425	-0.463742			HTK only
14642	-0.274705			HTK only
14725	0.0111529			HTK only
14785	-0.0924875			HTK only
14786	-1.14588			HTK only
14813	-1.50567			HTK only
14829	-0.0406344			HTK only
14918	-0.682562			HTK only
14940	-1.92273			HTK only
14951	-0.283902			HTK only
14970		1.99746		Non-HTK only
14982	0.044406			HTK only
14984	0.203792			HTK only
15050	0.187549			HTK only
15257	1.66726			HTK only
15335	1.94009			HTK only
15469	1.37619			HTK only
15491	0.450125			HTK only
15621	-1.78305			HTK only
15680	0.418574			HTK only
15751	-1.3955			HTK only
15918	1.82916			HTK only
16002	-1.28412			HTK only
16079	-3.4017			HTK only
16143	0.360608			HTK only
16171	-0.995353			HTK only
16172	-2.0781			HTK only
16198	1.30415			HTK only
16244	0.343974			HTK only
16300	-0.50319			HTK only
16369	-1.74784			HTK only
16441	0.564516			HTK only
16451	2.29174			HTK only
16478	-0.808232			HTK only
16531	1.14091			HTK only
16758	-1.44038			HTK only
16764	-1.50764			HTK only
16777	1.11651			HTK only
16787	-2.5968			HTK only
16820	1.04593			HTK only
16869	0.324152			HTK only
16898	-3.41514			HTK only
16912	-0.246963			HTK only
16920	-0.843435			HTK only
16961	-3.98111			HTK only
16992	-0.968468			HTK only
17033	0.587368			HTK only
17076	0.0660116			HTK only
17136	1.13294			HTK only
17150	-1.49285			HTK only
17153	-0.425475			HTK only
17159	-1.68719			HTK only
17162	-0.224033			HTK only
17167	-0.974596			HTK only
17187	0.0417212			HTK only
17188	2.34282			HTK only
17210	-1.42771			HTK only
17248	0.570973			HTK only
17302	0.446782			HTK only
17318	0.899643			HTK only
17336	-1.53565			HTK only
17344	-4.03183			HTK only
17356		-1.71673		Non-HTK only
17372	1.19413			HTK only
17386	-0.610534			HTK only
17391	-0.959498			HTK only
17394	-1.39823			HTK only
17408	-1.00554			HTK only
17436	-1.84091			HTK only
17444	-0.13624			HTK only
17473	-1.24219			HTK only
17474	-3.71811			HTK only
17475	1.1284			HTK only
17500	0.689615			HTK only
17515	0.496398			HTK only
17525	-0.097199			HTK only
17531	0.433245			HTK only
17536	0.39994			HTK only
17545	-0.00701727			HTK only
17578	1.07169			HTK only
17588	0.537906			HTK only
17620	0.249537			HTK only
17637	0.523217			HTK only
17681	0.80534			HTK only
17692	1.52481			HTK only
17724	1.04752			HTK only
17786	-1.07282			HTK only
17823	-2.77195			HTK only
17840	-0.749442			HTK only
17846	0.97684			HTK only
17882	0.306066			HTK only
17886	-1.42662			HTK only
17919	-0.233316			HTK only
17948	-0.755832			HTK only
17972	-1.85731			HTK only
17973	-2.8222			HTK only
18027	1.05031			HTK only
18037	-2.04169			HTK only
18045	1.28135			HTK only
18075	1.46405			HTK only
18080	-3.47034			HTK only
18114	-0.287532			HTK only
18219	-0.455493			HTK only
18317	0.882639			HTK only
18342	0.0780063			HTK only
18387	-1.33368			HTK only
18431	-2.45561			HTK only
18447	-0.251503			HTK only
18529	-2.81517			HTK only
18531	-2.37732			HTK only
18534	-0.41284			HTK only
18545	-1.36394			HTK only
18554	-0.437581			HTK only
18559	2.86012			HTK only
18562	-0.739499			HTK only
18583	-0.624885			HTK only
18689	1.72372			HTK only
18690	-0.263784			HTK only
18692	-0.568558			HTK only
18693	0.970277			HTK only
18699	-0.814364			HTK only
18700	1.53722			HTK only
18708	0.524574			HTK only
18713	-1.19611			HTK only
18714	0.24864			HTK only
18742	0.312045			HTK only
18751	0.74716			HTK only
18756	-0.411036			HTK only
18763	-2.1773			HTK only
18766	-0.144249			HTK only
18782	0.620792			HTK only
18842	1.36799			HTK only
18879	-0.319942			HTK only
18897	-0.955062			HTK only
18908	-0.195471			HTK only
18926	-2.13963			HTK only
18935	0.0273713			HTK only
18969	-1.65106			HTK only
18986	-3.77568			HTK only
19036	0.355744			HTK only
